# Supplementary material for: Bis[(cyanido-κC)bis(1,10-phenanthroline-κ2 N,N′)copper(II)] pentakis­(cyanido-κC)nitro­soferrate(II) dimethyl­formamide monosolvate
Source: Acta Crystallogr Sect E Struct Rep Online. 2012 Aug 25;68(Pt 9):m1218–9. doi: 10.1107/S1600536812036264 (PMC3435627; doi:10.1107/S1600536812036264)
Supplement: Supplementary file 1 [file e-68-m1218-sup1.cif]

##############################################################################
#                                                                            #
# This CIF contains the data in a paper accepted for publication in          #
# Acta Crystallographica Section E. It conforms to the requirements of       #
# Notes for Authors for Acta Crystallographica Section E, and has been       #
# peer reviewed under the auspices of the IUCr Commission on Journals.       #
#                                                                            #
# Full details of the Crystallographic Information File format               #
# are given in the paper "The Crystallographic Information File (CIF):       #
# a New Standard Archive File for Crystallography" by S. R. Hall, F. H.      #
# Allen and I. D. Brown [Acta Cryst. (1991), A47, 655-685].                  #
#                                                                            #
# The current version of the core CIF dictionary is obtainable from          #
# ftp://ftp.iucr.org/pub/cif_core.dic.                                       #
#                                                                            #
# Software is freely available for graphical display of the structure(s)     #
# in this CIF. For information consult the CIF software page                 #
# http://www.iucr.org/resources/cif/software.                                #
#                                                                            #
# This file may be used for bona fide research purposes within the           #
# scientific community so long as proper attribution is given to the journal # 
# article from which it was obtained.                                        #
#                                                                            #
##############################################################################
data_I
_audit_creation_method     'WinGX routine CIF_UPDATE'
_chemical_name_systematic
;
Bis[(Cyanido-\k<i>C</i>)bis(1,10-phenanthroline-\k^2^<i>N</i>,<i>N</i>')
copper(II)] pentakis(cyanido-\k<i>C</i>)nitrosoferrate(II) dimethylformamide
monosolvate
;
_chemical_formula_moiety     '2(C25 H16 Cu N5 +), C5 Fe N6 O 2-, C3 H7 N O'
_chemical_formula_sum     'C58 H39 Cu2 Fe N17 O2'
_chemical_formula_iupac
                          '[Cu (CN) (C12 H8 N2)2]2 [Fe (C N)5 (N O)], C3 H7 N O'
_chemical_formula_weight     1188.99
_symmetry_cell_setting     monoclinic
_symmetry_space_group_name_H-M     'P 2/c'
_symmetry_space_group_name_Hall     -p_2yc
loop_
    _symmetry_equiv_pos_as_xyz
    'x, y, z'
    '-x, y, -z+1/2'
    '-x, -y, -z'
    'x, -y, z-1/2'
_cell_length_a     11.9235(16)
_cell_length_b     10.7836(16)
_cell_length_c     19.805(3)
_cell_angle_alpha     90
_cell_angle_beta     97.252(3)
_cell_angle_gamma     90
_cell_volume     2526.1(6)
_cell_formula_units_Z     2
_cell_measurement_reflns_used     4070
_cell_measurement_theta_min     2.52
_cell_measurement_theta_max     27.59
_cell_measurement_temperature     150(2)
_exptl_crystal_description     plate
_exptl_crystal_colour     green
_exptl_crystal_size_max     0.26
_exptl_crystal_size_mid     0.21
_exptl_crystal_size_min     0.07
_exptl_crystal_size_rad     ?
_exptl_crystal_density_diffrn     1.563
_exptl_crystal_density_method     'not measured'
_exptl_crystal_F_000     1212
_exptl_absorpt_coefficient_mu     1.183
_exptl_absorpt_correction_type     multi-scan
_exptl_absorpt_process_details
;
(SADABS; Sheldrick, 1996)
;
_exptl_absorpt_correction_T_min     0.86
_exptl_absorpt_correction_T_max     1
_exptl_special_details     ?
_diffrn_ambient_temperature     150(2)
_diffrn_radiation_type     MoK\a
_diffrn_radiation_wavelength     0.71073
_diffrn_radiation_monochromator     graphite
_diffrn_measurement_device_type
;
Siemens SMART CCD
;
_diffrn_measurement_method     '\w scans'
_diffrn_reflns_number     26129
_diffrn_reflns_av_R_equivalents     0.066
_diffrn_reflns_theta_min     1.72
_diffrn_reflns_theta_max     27.64
_diffrn_reflns_theta_full     27.64
_diffrn_measured_fraction_theta_max     0.994
_diffrn_measured_fraction_theta_full     0.994
_diffrn_reflns_limit_h_min     -15
_diffrn_reflns_limit_h_max     15
_diffrn_reflns_limit_k_min     -14
_diffrn_reflns_limit_k_max     14
_diffrn_reflns_limit_l_min     -25
_diffrn_reflns_limit_l_max     25
_refine_special_details
;
Refinement of <i>F</i>^2^ against ALL reflections. The weighted <i>R</i>-factor
<i>wR</i> and goodness of fit <i>S</i> are based on <i>F</i>^2^, conventional
<i>R</i>-factors <i>R</i> are based on <i>F</i>, with <i>F</i> set to zero for
negative <i>F</i>^2^. The threshold expression of <i>F</i>^2^ >
2\s(<i>F</i>^2^) is used only for calculating <i>R</i>-factors(gt) <i>etc</i>.
and is not relevant to the choice of reflections for refinement.
<i>R</i>-factors based on <i>F</i>^2^ are statistically about twice as large
as those based on <i>F</i>, and <i>R</i>- factors based on ALL data will be
even larger.
The Fe(CN)~5~(NO) anion was found to be disordered about (but not on) the
crystallographic 2-fold axis. Geometries were restrained to ideal values.
There was no indication from the refinement of any disorder between the
nitrosyl and cyanide groups. The dimethylformamide solvent molecule was found
to be disordered about the crystallographic inversion centre.
;
_reflns_number_total     5844
_reflns_number_gt     3739
_reflns_threshold_expression     I>2\s(I)
_refine_ls_structure_factor_coef     Fsqd
_refine_ls_matrix_type     full
_refine_ls_R_factor_all     0.1022
_refine_ls_R_factor_gt     0.0516
_refine_ls_wR_factor_gt     0.1091
_refine_ls_wR_factor_ref     0.1349
_refine_ls_goodness_of_fit_ref     1.037
_refine_ls_restrained_S_all     1.034
_refine_ls_number_reflns     5844
_refine_ls_number_parameters     430
_refine_ls_number_restraints     44
_refine_ls_hydrogen_treatment     constr
_refine_ls_weighting_scheme     calc
_refine_ls_weighting_details
         'calc w=1/[\s^2^(Fo^2^)+(0.0315P)^2^+6.0554P] where P=(Fo^2^+2Fc^2^)/3'
_atom_sites_solution_hydrogens     geom
_atom_sites_solution_primary     direct
_atom_sites_solution_secondary     difmap
_refine_ls_shift/su_max     0.034
_refine_ls_shift/su_mean     0.001
_refine_diff_density_max     0.559
_refine_diff_density_min     -0.59
_refine_ls_extinction_method     none
loop_
    _atom_type_symbol
    _atom_type_description
    _atom_type_scat_dispersion_real
    _atom_type_scat_dispersion_imag
    _atom_type_scat_source
    C C 0.0033 0.0016 'International Tables Vol C Tables 4.2.6.8 and 6.1.1.4'
    H H 0 0 'International Tables Vol C Tables 4.2.6.8 and 6.1.1.4'
    Cu Cu 0.3201 1.2651 'International Tables Vol C Tables 4.2.6.8 and 6.1.1.4'
    Fe Fe 0.3463 0.8444 'International Tables Vol C Tables 4.2.6.8 and 6.1.1.4'
    N N 0.0061 0.0033 'International Tables Vol C Tables 4.2.6.8 and 6.1.1.4'
    O O 0.0106 0.006 'International Tables Vol C Tables 4.2.6.8 and 6.1.1.4'
_computing_data_collection     'SMART (Siemens, 1995)'
_computing_cell_refinement     'SAINT (Siemens, 1995)'
_computing_data_reduction     'SAINT (Siemens, 1995)'
_computing_structure_solution     'SIR92 (Altomare <i>et al.</i>, 1994)'
_computing_structure_refinement     'SHELXL97 (Sheldrick, 2008)'
_computing_molecular_graphics
;
ORTEPII (Johnson, 1976) and DIAMOND (Brandenburg, 1999)
;
_computing_publication_material     'WinGX (Farrugia, 1999)'
loop_
    _atom_site_type_symbol
    _atom_site_label
    _atom_site_fract_x
    _atom_site_fract_y
    _atom_site_fract_z
    _atom_site_U_iso_or_equiv
    _atom_site_adp_type
    _atom_site_calc_flag
    _atom_site_refinement_flags
    _atom_site_occupancy
    _atom_site_symmetry_multiplicity
    _atom_site_disorder_assembly
    _atom_site_disorder_group
    Cu Cu1 0.24634(4) 0.51817(4) 0.41187(2) 0.02860(12) Uani d . 1 1 . .
    Fe Fe1 0.48386(19) 1.06768(8) 0.25085(16) 0.0258(5) Uani d PD 0.5 1 . .
    O O1 0.4694(8) 1.3257(5) 0.2553(5) 0.064(4) Uani d P 0.5 1 . .
    O O2 0.0132(6) 0.0540(6) 0.3713(3) 0.0567(18) Uani d P 0.5 1 A -1
    N N1 0.2124(3) 0.6513(3) 0.34018(13) 0.0286(7) Uani d . 1 1 . .
    N N10 0.0187(9) 0.0109(9) 0.4835(4) 0.046(3) Uani d P 0.5 1 A -1
    N N2 0.1909(3) 0.4049(3) 0.32377(14) 0.0314(7) Uani d . 1 1 . .
    N N3 0.2866(3) 0.3710(3) 0.47243(14) 0.0281(7) Uani d . 1 1 . .
    N N4 0.4172(2) 0.5023(3) 0.39952(13) 0.0258(6) Uani d . 1 1 . .
    N N5 0.0827(3) 0.6436(3) 0.50242(15) 0.0407(8) Uani d . 1 1 . .
    N N6 0.3618(10) 1.0421(12) 0.3797(5) 0.034(3) Uani d PD 0.5 1 . .
    N N7 0.2577(7) 1.0334(7) 0.1589(4) 0.0325(15) Uani d PDU 0.5 1 . .
    N N6' 0.6170(11) 1.0517(13) 0.1269(6) 0.038(3) Uani d PD 0.5 1 . .
    N N7' 0.7084(7) 1.0498(7) 0.3477(4) 0.0325(15) Uani d PD 0.5 1 . .
    N N8 0.5 0.7807(4) 0.25 0.0437(13) Uani d S 1 2 . .
    N N9 0.4757(8) 1.2186(5) 0.2510(7) 0.039(3) Uani d PU 0.5 1 . .
    C C1 0.1684(3) 0.6090(3) 0.27799(16) 0.0276(8) Uani d . 1 1 . .
    C C2 0.1320(3) 0.6898(4) 0.22391(17) 0.0321(9) Uani d . 1 1 . .
    C C3 0.1418(3) 0.8171(4) 0.23649(19) 0.0399(10) Uani d . 1 1 . .
    H H3 0.1176 0.8747 0.2014 0.048 Uiso calc R 1 1 . .
    C C4 0.1865(4) 0.8588(4) 0.29959(19) 0.0406(10) Uani d . 1 1 . .
    H H4 0.1939 0.9451 0.3086 0.049 Uiso calc R 1 1 . .
    C C5 0.2207(3) 0.7723(4) 0.35009(18) 0.0358(9) Uani d . 1 1 . .
    H H5 0.2515 0.8016 0.3938 0.043 Uiso calc R 1 1 . .
    C C6 0.0857(3) 0.6375(4) 0.16002(17) 0.0355(9) Uani d . 1 1 . .
    H H6 0.0587 0.6914 0.1236 0.043 Uiso calc R 1 1 . .
    C C7 0.1600(3) 0.4779(4) 0.26856(16) 0.0279(8) Uani d . 1 1 . .
    C C8 0.1175(3) 0.4299(4) 0.20479(17) 0.0334(9) Uani d . 1 1 . .
    C C9 0.1135(3) 0.3004(4) 0.19781(19) 0.0414(10) Uani d . 1 1 . .
    H H9 0.0873 0.2637 0.1551 0.05 Uiso calc R 1 1 . .
    C C10 0.1477(4) 0.2278(4) 0.2532(2) 0.0462(11) Uani d . 1 1 . .
    H H10 0.1458 0.14 0.2493 0.055 Uiso calc R 1 1 . .
    C C11 0.1856(4) 0.2834(4) 0.3154(2) 0.0404(10) Uani d . 1 1 . .
    H H11 0.2085 0.2317 0.3535 0.048 Uiso calc R 1 1 . .
    C C12 0.0793(3) 0.5150(4) 0.15008(17) 0.0366(9) Uani d . 1 1 . .
    H H12 0.0494 0.4834 0.1067 0.044 Uiso calc R 1 1 . .
    C C13 0.3944(3) 0.3303(3) 0.47224(15) 0.0251(8) Uani d . 1 1 . .
    C C14 0.4385(3) 0.2252(3) 0.50800(16) 0.0283(8) Uani d . 1 1 . .
    C C15 0.3657(4) 0.1628(3) 0.54723(17) 0.0353(9) Uani d . 1 1 . .
    H H15 0.3916 0.0922 0.5734 0.042 Uiso calc R 1 1 . .
    C C16 0.2570(3) 0.2047(4) 0.54740(18) 0.0360(9) Uani d . 1 1 . .
    H H16 0.2071 0.1625 0.5733 0.043 Uiso calc R 1 1 . .
    C C17 0.2198(3) 0.3097(3) 0.50953(17) 0.0323(8) Uani d . 1 1 . .
    H H17 0.1445 0.3378 0.5104 0.039 Uiso calc R 1 1 . .
    C C18 0.5514(3) 0.1872(3) 0.50234(17) 0.0329(9) Uani d . 1 1 . .
    H H18 0.5813 0.1155 0.5261 0.039 Uiso calc R 1 1 . .
    C C19 0.4645(3) 0.3996(3) 0.43208(15) 0.0248(7) Uani d . 1 1 . .
    C C20 0.5760(3) 0.3616(3) 0.42840(16) 0.0280(8) Uani d . 1 1 . .
    C C21 0.6399(3) 0.4355(4) 0.38890(17) 0.0329(9) Uani d . 1 1 . .
    H H21 0.7161 0.414 0.3848 0.039 Uiso calc R 1 1 . .
    C C22 0.5925(3) 0.5385(4) 0.35627(17) 0.0344(9) Uani d . 1 1 . .
    H H22 0.6354 0.5886 0.3295 0.041 Uiso calc R 1 1 . .
    C C23 0.4811(3) 0.5690(3) 0.36269(16) 0.0290(8) Uani d . 1 1 . .
    H H23 0.4491 0.6405 0.3398 0.035 Uiso calc R 1 1 . .
    C C24 0.6164(3) 0.2517(3) 0.46361(17) 0.0327(9) Uani d . 1 1 . .
    H H24 0.6907 0.2233 0.4597 0.039 Uiso calc R 1 1 . .
    C C25 0.1439(3) 0.5939(4) 0.47038(17) 0.0321(9) Uani d . 1 1 . .
    C C26 0.4078(9) 1.0528(11) 0.3314(4) 0.024(2) Uani d PDU 0.5 1 . .
    C C27 0.3411(6) 1.0476(9) 0.1938(4) 0.021(2) Uani d PDU 0.5 1 . .
    C C28 0.5 0.8869(5) 0.25 0.0358(13) Uani d S 1 2 . .
    C C26' 0.5654(10) 1.0548(15) 0.1727(5) 0.036(3) Uani d PDU 0.5 1 . .
    C C27' 0.6237(6) 1.0557(10) 0.3120(4) 0.025(2) Uani d PDU 0.5 1 . .
    C C29 0.1247(8) -0.0542(8) 0.4854(5) 0.052(3) Uani d P 0.5 1 A -1
    H H29A 0.1101 -0.141 0.4725 0.078 Uiso calc PR 0.5 1 A -1
    H H29B 0.1655 -0.0504 0.5315 0.078 Uiso calc PR 0.5 1 A -1
    H H29C 0.1704 -0.0155 0.4534 0.078 Uiso calc PR 0.5 1 A -1
    C C30 -0.0397(12) 0.0140(12) 0.5423(6) 0.057(4) Uani d P 0.5 1 A -1
    H H30A -0.0972 0.0794 0.5369 0.086 Uiso calc PR 0.5 1 A -1
    H H30B 0.0143 0.031 0.5828 0.086 Uiso calc PR 0.5 1 A -1
    H H30C -0.0762 -0.0663 0.5475 0.086 Uiso calc PR 0.5 1 A -1
    C C31 -0.0278(8) 0.0603(8) 0.4248(4) 0.041(2) Uani d P 0.5 1 A -1
    H H31 -0.0975 0.1032 0.4245 0.049 Uiso calc PR 0.5 1 A -1
loop_
    _atom_site_aniso_label
    _atom_site_aniso_U_11
    _atom_site_aniso_U_22
    _atom_site_aniso_U_33
    _atom_site_aniso_U_12
    _atom_site_aniso_U_13
    _atom_site_aniso_U_23
    Cu1 0.0344(2) 0.0324(2) 0.01888(19) 0.0065(2) 0.00289(16) 0.00409(18)
    Fe1 0.0389(13) 0.0173(4) 0.0198(4) -0.0003(5) -0.0017(8) 0.0003(7)
    O1 0.126(11) 0.023(3) 0.042(4) 0.005(4) 0.004(6) -0.001(3)
    O2 0.058(4) 0.066(4) 0.046(3) 0.011(3) 0.002(3) 0.012(3)
    N1 0.0343(16) 0.0327(17) 0.0184(13) 0.0077(13) 0.0020(12) 0.0013(12)
    N10 0.058(6) 0.026(4) 0.051(8) 0.004(4) -0.005(5) -0.007(5)
    N2 0.0377(18) 0.0337(18) 0.0225(14) 0.0085(14) 0.0029(13) -0.0008(12)
    N3 0.0329(16) 0.0299(16) 0.0219(13) 0.0018(13) 0.0045(12) 0.0005(12)
    N4 0.0327(15) 0.0280(16) 0.0170(12) 0.0004(13) 0.0038(11) 0.0025(11)
    N5 0.047(2) 0.048(2) 0.0287(16) 0.0075(17) 0.0081(15) 0.0032(15)
    N6 0.042(5) 0.041(6) 0.018(4) 0.003(4) -0.003(3) -0.003(3)
    N7 0.046(4) 0.034(2) 0.0199(19) 0.000(2) 0.013(2) -0.002(2)
    N6' 0.051(6) 0.030(5) 0.034(5) 0.003(4) 0.009(4) 0.008(4)
    N7' 0.046(4) 0.034(2) 0.0199(19) 0.000(2) 0.013(2) -0.002(2)
    N8 0.077(4) 0.026(3) 0.030(2) 0 0.013(2) 0
    N9 0.059(9) 0.030(3) 0.024(2) -0.002(3) -0.011(6) 0.003(4)
    C1 0.0256(18) 0.040(2) 0.0178(15) 0.0086(16) 0.0039(13) 0.0015(14)
    C2 0.0289(19) 0.047(2) 0.0215(16) 0.0100(17) 0.0068(14) 0.0053(15)
    C3 0.040(2) 0.047(2) 0.0320(19) 0.0116(19) 0.0015(17) 0.0159(17)
    C4 0.050(3) 0.033(2) 0.037(2) 0.0067(19) -0.0013(19) 0.0092(17)
    C5 0.046(2) 0.036(2) 0.0258(18) 0.0053(18) 0.0026(16) 0.0016(15)
    C6 0.030(2) 0.059(3) 0.0176(16) 0.0094(18) 0.0041(14) 0.0062(16)
    C7 0.0246(17) 0.040(2) 0.0202(15) 0.0106(16) 0.0047(13) 0.0003(15)
    C8 0.036(2) 0.044(2) 0.0221(16) 0.0108(17) 0.0086(15) -0.0037(15)
    C9 0.041(2) 0.053(3) 0.0297(19) 0.008(2) 0.0016(17) -0.0131(18)
    C10 0.059(3) 0.039(2) 0.041(2) 0.010(2) 0.003(2) -0.0064(19)
    C11 0.054(3) 0.032(2) 0.033(2) 0.0095(19) -0.0014(18) -0.0014(16)
    C12 0.0321(19) 0.061(3) 0.0177(15) 0.0105(19) 0.0051(14) -0.0018(17)
    C13 0.0331(19) 0.0252(18) 0.0164(14) 0.0010(15) 0.0008(13) -0.0005(13)
    C14 0.039(2) 0.0250(18) 0.0190(15) 0.0028(16) -0.0022(15) -0.0023(13)
    C15 0.055(3) 0.026(2) 0.0234(17) -0.0027(18) 0.0004(17) -0.0010(14)
    C16 0.048(2) 0.035(2) 0.0256(18) -0.0057(18) 0.0058(17) 0.0033(15)
    C17 0.038(2) 0.035(2) 0.0246(17) 0.0030(17) 0.0047(15) 0.0024(15)
    C18 0.045(2) 0.0261(19) 0.0246(17) 0.0094(17) -0.0070(16) -0.0033(14)
    C19 0.0320(19) 0.0264(18) 0.0150(14) 0.0034(15) -0.0013(13) -0.0016(13)
    C20 0.0333(19) 0.032(2) 0.0185(15) 0.0021(16) 0.0003(14) -0.0050(14)
    C21 0.0302(19) 0.046(2) 0.0229(17) 0.0018(17) 0.0046(15) -0.0065(15)
    C22 0.037(2) 0.042(2) 0.0244(17) -0.0032(18) 0.0071(15) 0.0006(16)
    C23 0.034(2) 0.033(2) 0.0197(16) 0.0007(16) 0.0023(14) 0.0022(14)
    C24 0.033(2) 0.037(2) 0.0257(17) 0.0119(17) -0.0040(15) -0.0038(15)
    C25 0.034(2) 0.039(2) 0.0228(17) -0.0005(17) 0.0019(15) 0.0036(15)
    C26 0.034(5) 0.015(4) 0.022(4) 0.009(4) 0.000(4) -0.003(3)
    C27 0.030(4) 0.025(4) 0.011(3) 0.005(4) 0.013(3) 0.002(3)
    C28 0.059(4) 0.034(3) 0.014(2) 0 0.002(2) 0
    C26' 0.040(6) 0.039(6) 0.026(5) -0.007(5) -0.008(4) 0.007(4)
    C27' 0.033(5) 0.026(4) 0.020(4) -0.003(4) 0.018(4) 0.002(3)
    C29 0.061(6) 0.032(5) 0.058(6) 0.014(4) -0.015(5) -0.004(4)
    C30 0.072(8) 0.048(7) 0.047(7) -0.015(6) -0.007(6) -0.008(5)
    C31 0.048(5) 0.040(5) 0.034(4) 0.010(4) -0.002(4) 0.014(3)
_geom_special_details
;
All s.u.'s (except the s.u. in the dihedral angle between two l.s. planes) are
estimated using the full covariance matrix. The cell s.u.'s are taken into
account individually in the estimation of s.u.'s in distances, angles and
torsion angles; correlations between s.u.'s in cell parameters are only used
when they are defined by crystal symmetry. An approximate (isotropic)
treatment of cell s.u.'s is used for estimating s.u.'s involving l.s. planes.
;
loop_
    _geom_bond_atom_site_label_1
    _geom_bond_atom_site_label_2
    _geom_bond_site_symmetry_2
    _geom_bond_distance
    _geom_bond_publ_flag
    Cu1 C25 . 1.964(4) y
    Cu1 N3 . 2.011(3) y
    Cu1 N1 . 2.024(3) y
    Cu1 N4 . 2.090(3) y
    Cu1 N2 . 2.164(3) y
    Fe1 N9 . 1.630(6) y
    Fe1 C27 . 1.933(7) y
    Fe1 C26' . 1.934(8) y
    Fe1 C27' . 1.937(7) y
    Fe1 C26 . 1.938(7) y
    Fe1 C28 . 1.959(6) y
    O1 N9 . 1.161(7) ?
    O2 C31 . 1.224(10) ?
    N1 C5 . 1.322(5) ?
    N1 C1 . 1.355(4) ?
    N10 C31 . 1.334(12) ?
    N10 C30 . 1.430(15) ?
    N10 C29 . 1.442(13) ?
    N2 C11 . 1.321(5) ?
    N2 C7 . 1.360(4) ?
    N3 C17 . 1.326(5) ?
    N3 C13 . 1.358(4) ?
    N4 C23 . 1.330(4) ?
    N4 C19 . 1.367(4) ?
    N5 C25 . 1.158(5) ?
    N6 C26 . 1.167(11) ?
    N7 C27 . 1.147(9) ?
    N6' C26' . 1.159(12) ?
    N7' C27' . 1.160(10) ?
    N8 C28 . 1.145(7) ?
    C1 C2 . 1.406(5) ?
    C1 C7 . 1.428(5) ?
    C2 C3 . 1.397(6) ?
    C2 C6 . 1.431(5) ?
    C3 C4 . 1.371(6) ?
    C3 H3 . 0.95 ?
    C4 C5 . 1.390(5) ?
    C4 H4 . 0.95 ?
    C5 H5 . 0.95 ?
    C6 C12 . 1.336(6) ?
    C6 H6 . 0.95 ?
    C7 C8 . 1.399(5) ?
    C8 C9 . 1.403(6) ?
    C8 C12 . 1.449(5) ?
    C9 C10 . 1.367(6) ?
    C9 H9 . 0.95 ?
    C10 C11 . 1.394(5) ?
    C10 H10 . 0.95 ?
    C11 H11 . 0.95 ?
    C12 H12 . 0.95 ?
    C13 C14 . 1.403(5) ?
    C13 C19 . 1.434(5) ?
    C14 C15 . 1.407(5) ?
    C14 C18 . 1.425(5) ?
    C15 C16 . 1.373(6) ?
    C15 H15 . 0.95 ?
    C16 C17 . 1.399(5) ?
    C16 H16 . 0.95 ?
    C17 H17 . 0.95 ?
    C18 C24 . 1.350(5) ?
    C18 H18 . 0.95 ?
    C19 C20 . 1.402(5) ?
    C20 C21 . 1.407(5) ?
    C20 C24 . 1.427(5) ?
    C21 C22 . 1.371(5) ?
    C21 H21 . 0.95 ?
    C22 C23 . 1.390(5) ?
    C22 H22 . 0.95 ?
    C23 H23 . 0.95 ?
    C24 H24 . 0.95 ?
    C29 H29A . 0.98 ?
    C29 H29B . 0.98 ?
    C29 H29C . 0.98 ?
    C30 H30A . 0.98 ?
    C30 H30B . 0.98 ?
    C30 H30C . 0.98 ?
    C31 H31 . 0.95 ?
loop_
    _geom_angle_atom_site_label_1
    _geom_angle_atom_site_label_2
    _geom_angle_atom_site_label_3
    _geom_angle_site_symmetry_1
    _geom_angle_site_symmetry_3
    _geom_angle
    _geom_angle_publ_flag
    C25 Cu1 N3 . . 95.49(13) ?
    C25 Cu1 N1 . . 92.01(13) ?
    N3 Cu1 N1 . . 171.89(11) ?
    C25 Cu1 N4 . . 142.30(13) ?
    N3 Cu1 N4 . . 80.91(11) ?
    N1 Cu1 N4 . . 95.03(11) ?
    C25 Cu1 N2 . . 124.13(14) ?
    N3 Cu1 N2 . . 93.50(11) ?
    N1 Cu1 N2 . . 79.68(12) ?
    N4 Cu1 N2 . . 93.58(11) ?
    N9 Fe1 C27 . . 93.7(5) ?
    N9 Fe1 C26' . . 96.3(7) ?
    C27 Fe1 C26' . . 91.1(5) ?
    N9 Fe1 C27' . . 96.4(5) ?
    C27 Fe1 C27' . . 169.4(3) ?
    C26' Fe1 C27' . . 90.9(5) ?
    N9 Fe1 C26 . . 92.7(6) ?
    C27 Fe1 C26 . . 90.1(4) ?
    C26' Fe1 C26 . . 170.9(3) ?
    C27' Fe1 C26 . . 86.3(4) ?
    N9 Fe1 C28 . . 177.7(4) ?
    C27 Fe1 C28 . . 87.9(3) ?
    C26' Fe1 C28 . . 82.1(5) ?
    C27' Fe1 C28 . . 82.0(3) ?
    C26 Fe1 C28 . . 88.9(4) ?
    C5 N1 C1 . . 118.7(3) ?
    C5 N1 Cu1 . . 126.3(2) ?
    C1 N1 Cu1 . . 114.8(2) ?
    C31 N10 C30 . . 120.6(9) ?
    C31 N10 C29 . . 118.9(8) ?
    C30 N10 C29 . . 120.4(8) ?
    C11 N2 C7 . . 118.0(3) ?
    C11 N2 Cu1 . . 131.7(3) ?
    C7 N2 Cu1 . . 110.2(2) ?
    C17 N3 C13 . . 118.3(3) ?
    C17 N3 Cu1 . . 127.5(3) ?
    C13 N3 Cu1 . . 114.1(2) ?
    C23 N4 C19 . . 117.8(3) ?
    C23 N4 Cu1 . . 130.8(2) ?
    C19 N4 Cu1 . . 111.2(2) ?
    O1 N9 Fe1 . . 175.9(13) ?
    N1 C1 C2 . . 122.1(3) ?
    N1 C1 C7 . . 117.7(3) ?
    C2 C1 C7 . . 120.3(3) ?
    C3 C2 C1 . . 117.5(3) ?
    C3 C2 C6 . . 124.0(3) ?
    C1 C2 C6 . . 118.5(4) ?
    C4 C3 C2 . . 119.9(4) ?
    C4 C3 H3 . . 120 ?
    C2 C3 H3 . . 120 ?
    C3 C4 C5 . . 118.7(4) ?
    C3 C4 H4 . . 120.6 ?
    C5 C4 H4 . . 120.6 ?
    N1 C5 C4 . . 123.1(3) ?
    N1 C5 H5 . . 118.5 ?
    C4 C5 H5 . . 118.5 ?
    C12 C6 C2 . . 121.9(3) ?
    C12 C6 H6 . . 119 ?
    C2 C6 H6 . . 119 ?
    N2 C7 C8 . . 122.8(4) ?
    N2 C7 C1 . . 117.4(3) ?
    C8 C7 C1 . . 119.7(3) ?
    C7 C8 C9 . . 117.5(3) ?
    C7 C8 C12 . . 119.0(4) ?
    C9 C8 C12 . . 123.6(3) ?
    C10 C9 C8 . . 119.2(4) ?
    C10 C9 H9 . . 120.4 ?
    C8 C9 H9 . . 120.4 ?
    C9 C10 C11 . . 119.6(4) ?
    C9 C10 H10 . . 120.2 ?
    C11 C10 H10 . . 120.2 ?
    N2 C11 C10 . . 122.9(4) ?
    N2 C11 H11 . . 118.6 ?
    C10 C11 H11 . . 118.6 ?
    C6 C12 C8 . . 120.6(3) ?
    C6 C12 H12 . . 119.7 ?
    C8 C12 H12 . . 119.7 ?
    N3 C13 C14 . . 123.7(3) ?
    N3 C13 C19 . . 116.8(3) ?
    C14 C13 C19 . . 119.5(3) ?
    C13 C14 C15 . . 116.5(3) ?
    C13 C14 C18 . . 119.4(3) ?
    C15 C14 C18 . . 124.1(3) ?
    C16 C15 C14 . . 119.5(3) ?
    C16 C15 H15 . . 120.3 ?
    C14 C15 H15 . . 120.3 ?
    C15 C16 C17 . . 120.1(4) ?
    C15 C16 H16 . . 120 ?
    C17 C16 H16 . . 120 ?
    N3 C17 C16 . . 121.9(4) ?
    N3 C17 H17 . . 119 ?
    C16 C17 H17 . . 119 ?
    C24 C18 C14 . . 120.8(3) ?
    C24 C18 H18 . . 119.6 ?
    C14 C18 H18 . . 119.6 ?
    N4 C19 C20 . . 123.3(3) ?
    N4 C19 C13 . . 116.7(3) ?
    C20 C19 C13 . . 120.0(3) ?
    C19 C20 C21 . . 116.6(3) ?
    C19 C20 C24 . . 118.8(3) ?
    C21 C20 C24 . . 124.6(3) ?
    C22 C21 C20 . . 120.1(4) ?
    C22 C21 H21 . . 120 ?
    C20 C21 H21 . . 120 ?
    C21 C22 C23 . . 119.4(3) ?
    C21 C22 H22 . . 120.3 ?
    C23 C22 H22 . . 120.3 ?
    N4 C23 C22 . . 122.8(3) ?
    N4 C23 H23 . . 118.6 ?
    C22 C23 H23 . . 118.6 ?
    C18 C24 C20 . . 121.5(3) ?
    C18 C24 H24 . . 119.2 ?
    C20 C24 H24 . . 119.2 ?
    N5 C25 Cu1 . . 176.4(3) ?
    N7 C27 Fe1 . . 178.2(9) ?
    N8 C28 Fe1 . . 174.28(7) ?
    N6' C26' Fe1 . . 176.9(14) ?
    N7' C27' Fe1 . . 178.7(9) ?
    O2 C31 N10 . . 124.4(9) ?
    O2 C31 H31 . . 117.8 ?
    N10 C31 H31 . . 117.8 ?
_iucr_refine_instructions_details
;
TITL po115k in space group P_1_2/c_1
CELL  0.71073  11.9235  10.7836  19.8050   90.000   97.252   90.000
ZERR     2.00   0.0016   0.0016   0.0030    0.000    0.003    0.000
LATT   1
SYMM  - X,   Y, 1/2 - Z
SFAC  C    H    CU   FE   N    O
UNIT  116  78   4    2    34   4
MERG   2
isor  .02 .02 N9 N7 C27 C27' C26 C26'
eadp  N7 N7'
dfix  1.93 .01 Fe1 C26 Fe1 C26' Fe1 C27 Fe1 C27'
dfix 1.15 .02 C26 N6 C27 N7 C26' N6' C27' N7'
FMAP   2
PLAN   10
ACTA
BOND   $H
WGHT     0.03150     6.05540
L.S.  10
DAMP   200.00  15.00
TEMP  -123.00
FVAR     0.19452
CU1   3    0.246340    0.518170    0.411870    11.00000    0.03442    0.03238 =
        0.01888    0.00409    0.00289    0.00649
FE1   4    0.483869    1.067678    0.250863    10.50000    0.03888    0.01725 =
        0.01979    0.00032   -0.00161   -0.00034
O1    6    0.469397    1.325667    0.255254    10.50000    0.12643    0.02275 =
        0.04237   -0.00135    0.00410    0.00525
PART   -1
O2    6    0.013197    0.053990    0.371293    10.50000    0.05765    0.06569 =
        0.04562    0.01227    0.00245    0.01140
PART    0
N1    5    0.212401    0.651269    0.340177    11.00000    0.03429    0.03272 =
        0.01835    0.00130    0.00202    0.00765
PART   -1
N10   5    0.018710    0.010926    0.483503    10.50000    0.05823    0.02568 =
        0.05114   -0.00688   -0.00505    0.00352
PART    0
N2    5    0.190917    0.404903    0.323770    11.00000    0.03767    0.03369 =
        0.02248   -0.00078    0.00293    0.00852
N3    5    0.286643    0.371003    0.472427    11.00000    0.03294    0.02987 =
        0.02186    0.00046    0.00449    0.00181
N4    5    0.417241    0.502277    0.399515    11.00000    0.03267    0.02801 =
        0.01699    0.00250    0.00377    0.00036
N5    5    0.082677    0.643551    0.502423    11.00000    0.04669    0.04751 =
        0.02873    0.00323    0.00812    0.00754
N6    5    0.361429    1.042201    0.379611    10.50000    0.04116    0.04083 =
        0.01847   -0.00328   -0.00233    0.00266
N7    5    0.257679    1.033425    0.158944    10.50000    0.04558    0.03429 =
        0.01988   -0.00228    0.01277    0.00050
N6'   5    0.616626    1.051611    0.126818    10.50000    0.04932    0.03073 =
        0.03434    0.00834    0.00838    0.00363
N7'   5    0.708420    1.049769    0.347667    10.50000    0.04558    0.03429 =
        0.01988   -0.00228    0.01277    0.00050
N8    5    0.500000    0.780698    0.250000    10.50000    0.07659    0.02602 =
        0.03007    0.00000    0.01344    0.00000
N9    5    0.475697    1.218583    0.250980    10.50000    0.05922    0.02954 =
        0.02424    0.00325   -0.01120   -0.00165
C1    1    0.168364    0.609017    0.277993    11.00000    0.02559    0.03971 =
        0.01776    0.00150    0.00393    0.00857
C2    1    0.132027    0.689814    0.223910    11.00000    0.02892    0.04662 =
        0.02154    0.00527    0.00676    0.01002
C3    1    0.141849    0.817073    0.236492    11.00000    0.04045    0.04653 =
        0.03200    0.01586    0.00146    0.01157
AFIX   43
H3    2    0.117622    0.874659    0.201358    11.00000   -1.20000
AFIX    0
C4    1    0.186487    0.858759    0.299593    11.00000    0.04965    0.03323 =
        0.03709    0.00924   -0.00130    0.00674
AFIX   43
H4    2    0.193890    0.945084    0.308648    11.00000   -1.20000
AFIX    0
C5    1    0.220719    0.772288    0.350089    11.00000    0.04556    0.03565 =
        0.02575    0.00163    0.00257    0.00534
AFIX   43
H5    2    0.251529    0.801570    0.393760    11.00000   -1.20000
AFIX    0
C6    1    0.085679    0.637457    0.160023    11.00000    0.03036    0.05877 =
        0.01764    0.00615    0.00407    0.00940
AFIX   43
H6    2    0.058679    0.691359    0.123627    11.00000   -1.20000
AFIX    0
C7    1    0.159960    0.477901    0.268564    11.00000    0.02457    0.03951 =
        0.02020    0.00032    0.00472    0.01062
C8    1    0.117501    0.429871    0.204789    11.00000    0.03585    0.04357 =
        0.02207   -0.00368    0.00857    0.01085
C9    1    0.113509    0.300418    0.197810    11.00000    0.04050    0.05328 =
        0.02969   -0.01305    0.00162    0.00831
AFIX   43
H9    2    0.087336    0.263661    0.155127    11.00000   -1.20000
AFIX    0
C10   1    0.147742    0.227804    0.253182    11.00000    0.05885    0.03854 =
        0.04052   -0.00644    0.00318    0.00976
AFIX   43
H10   2    0.145761    0.140008    0.249253    11.00000   -1.20000
AFIX    0
C11   1    0.185559    0.283422    0.315422    11.00000    0.05373    0.03248 =
        0.03311   -0.00139   -0.00142    0.00954
AFIX   43
H11   2    0.208485    0.231713    0.353506    11.00000   -1.20000
AFIX    0
C12   1    0.079283    0.515009    0.150084    11.00000    0.03207    0.06052 =
        0.01772   -0.00179    0.00505    0.01053
AFIX   43
H12   2    0.049395    0.483443    0.106741    11.00000   -1.20000
AFIX    0
C13   1    0.394375    0.330303    0.472239    11.00000    0.03306    0.02515 =
        0.01644   -0.00050    0.00083    0.00098
C14   1    0.438522    0.225205    0.507998    11.00000    0.03944    0.02498 =
        0.01898   -0.00233   -0.00215    0.00277
C15   1    0.365739    0.162764    0.547226    11.00000    0.05545    0.02589 =
        0.02337   -0.00101    0.00040   -0.00272
AFIX   43
H15   2    0.391587    0.092159    0.573370    11.00000   -1.20000
AFIX    0
C16   1    0.257050    0.204734    0.547401    11.00000    0.04821    0.03463 =
        0.02560    0.00327    0.00582   -0.00573
AFIX   43
H16   2    0.207081    0.162451    0.573272    11.00000   -1.20000
AFIX    0
C17   1    0.219844    0.309668    0.509529    11.00000    0.03761    0.03489 =
        0.02456    0.00240    0.00466    0.00299
AFIX   43
H17   2    0.144548    0.337838    0.510400    11.00000   -1.20000
AFIX    0
C18   1    0.551406    0.187166    0.502340    11.00000    0.04514    0.02606 =
        0.02457   -0.00332   -0.00698    0.00944
AFIX   43
H18   2    0.581296    0.115549    0.526099    11.00000   -1.20000
AFIX    0
C19   1    0.464462    0.399565    0.432077    11.00000    0.03200    0.02640 =
        0.01499   -0.00163   -0.00135    0.00336
C20   1    0.575970    0.361558    0.428401    11.00000    0.03331    0.03158 =
        0.01848   -0.00496    0.00032    0.00210
C21   1    0.639938    0.435469    0.388898    11.00000    0.03023    0.04590 =
        0.02286   -0.00645    0.00457    0.00177
AFIX   43
H21   2    0.716060    0.413962    0.384838    11.00000   -1.20000
AFIX    0
C22   1    0.592522    0.538479    0.356266    11.00000    0.03732    0.04230 =
        0.02440    0.00059    0.00712   -0.00319
AFIX   43
H22   2    0.635417    0.588570    0.329514    11.00000   -1.20000
AFIX    0
C23   1    0.481056    0.568970    0.362687    11.00000    0.03421    0.03289 =
        0.01973    0.00222    0.00235    0.00067
AFIX   43
H23   2    0.449119    0.640518    0.339780    11.00000   -1.20000
AFIX    0
C24   1    0.616395    0.251710    0.463609    11.00000    0.03338    0.03695 =
        0.02569   -0.00384   -0.00398    0.01187
AFIX   43
H24   2    0.690734    0.223348    0.459706    11.00000   -1.20000
AFIX    0
C25   1    0.143926    0.593865    0.470380    11.00000    0.03423    0.03900 =
        0.02275    0.00361    0.00191   -0.00053
C26   1    0.408039    1.053175    0.331512    10.50000    0.03483    0.01468 =
        0.02225   -0.00331    0.00081    0.01015
C27   1    0.341066    1.047562    0.193859    10.50000    0.02957    0.02534 =
        0.01128    0.00190    0.01322    0.00503
C28   1    0.500000    0.886922    0.250000    10.50000    0.05915    0.03368 =
        0.01404    0.00000    0.00218    0.00000
C26'  1    0.565636    1.054354    0.172842    10.50000    0.04140    0.03977 =
        0.02517    0.00779   -0.00807   -0.00818
C27'  1    0.623668    1.055715    0.311965    10.50000    0.03305    0.02587 =
        0.02008    0.00161    0.01826   -0.00314
PART   -1
C29   1    0.124657   -0.054192    0.485353    10.50000    0.06086    0.03154 =
        0.05769   -0.00382   -0.01541    0.01377
AFIX  137
H29A  2    0.110144   -0.141013    0.472476    10.50000   -1.50000
H29B  2    0.165446   -0.050365    0.531474    10.50000   -1.50000
H29C  2    0.170398   -0.015460    0.453368    10.50000   -1.50000
AFIX    0
C30   1   -0.039702    0.013964    0.542287    10.50000    0.07244    0.04813 =
        0.04710   -0.00839   -0.00662   -0.01483
AFIX  137
H30A  2   -0.097257    0.079308    0.536858    10.50000   -1.50000
H30B  2    0.014262    0.030998    0.582772    10.50000   -1.50000
H30C  2   -0.076128   -0.066333    0.547501    10.50000   -1.50000
AFIX    0
C31   1   -0.027849    0.060298    0.424784    10.50000    0.04772    0.03954 =
        0.03404    0.01379   -0.00182    0.00965
AFIX   43
H31   2   -0.097498    0.103198    0.424494    10.50000   -1.20000
AFIX    0
HKLF    4
END
;
data_global
_journal_date_recd_electronic     2012-07-27
_journal_date_accepted     2012-08-20
_journal_name_full     'Acta Crystallographica, Section E'
_journal_year     2012
_journal_volume     68
_journal_issue      9
_journal_page_first     m1218
_journal_page_last     m1219
_journal_paper_category     QM
_journal_paper_doi     10.1107/S1600536812036264
_journal_coeditor_code     HG5236
_publ_contact_author_name     'Vassilyeva, Olga Yu.'
_publ_contact_author_address
;
Department of Inorganic Chemistry
Taras Shevchenko National University of Kyiv,
Volodymyrska str. 64,
Kyiv 01601,
Ukraine
;
_publ_contact_author_email     vassilyeva@univ.kiev.ua
_publ_contact_author_fax     '+380(44)286-2467'
_publ_contact_author_phone     '+380(44)235-4371'
_publ_section_title
;\
Bis[(Cyanido-\k<i>C</i>)bis(1,10-phenanthroline-\k^2^<i>N</i>,<i>N</i>')\
copper(II)] pentakis(cyanido-\k<i>C</i>)nitrosoferrate(II) dimethylformamide
monosolvate
;
loop_
    _publ_author_name
    _publ_author_address
    'Kozachuk, Olesia V.'
;
Department of Inorganic Chemistry,
Taras Shevchenko National University of Kyiv,
Volodymyrska str. 64,
Kyiv 01601,
Ukraine
Department of Inorganic Chemistry II
Ruhr University Bochum,
Universit\"atsstrasse 150, 44780, Bochum
Germany
;
    'Kokozay, Vladimir N.'
;
Department of Inorganic Chemistry,
Taras Shevchenko National University of Kyiv,
Volodymyrska str. 64,
Kyiv 01601,
Ukraine
;
    'Vassilyeva, Olga Yu.'
;
Department of Inorganic Chemistry,
Taras Shevchenko National University of Kyiv,
Volodymyrska str. 64,
Kyiv 01601,
Ukraine
;
    'Skelton, Brian W.'
;
Centre for Microscopy, Characterisation and Analysis,
University of Western Australia,
35 Stirling Highway,
Crawley,
WA 6009,
Australia
;
