# Supplementary material for: Bis[(cyanido-κC)bis(1,10-phenanthroline-κ2 N,N′)copper(II)] pentakis­(cyanido-κC)nitro­soferrate(II) dimethyl­formamide monosolvate
Source: Acta Crystallogr Sect E Struct Rep Online. 2012 Aug 25;68(Pt 9):m1218–9. doi: 10.1107/S1600536812036264 (PMC3435627; doi:10.1107/S1600536812036264)
Supplement: Supplementary file 2 [file e-68-m1218-Isup2.hkl]

#
# h,k,l, Fc-squared, Fo-squared, sigma(Fo-squared) and status flag
#
data_I
_shelx_title ' po115k in space group P_1_2/c_1'
_shelx_refln_list_code          4
_shelx_F_calc_maximum      372.28
_exptl_crystal_F_000      1212.00
_reflns_d_resolution_high  0.7660
 
loop_
 _symmetry_equiv_pos_as_xyz
 'x, y, z'
 '-x, y, -z+1/2'
 '-x, -y, -z'
 'x, -y, z-1/2'
 
_cell_length_a    11.9235
_cell_length_b    10.7836
_cell_length_c    19.8050
_cell_angle_alpha  90.000
_cell_angle_beta   97.252
_cell_angle_gamma  90.000
 
_shelx_F_squared_multiplier     1.000
 
loop_
 _refln_index_h
 _refln_index_k
 _refln_index_l
 _refln_F_squared_calc
 _refln_F_squared_meas
 _refln_F_squared_sigma
 _refln_observed_status
   1   0   0     7281.82     7617.02    414.42 o
   2   0   0     1334.37     1175.59     67.92 o
   3   0   0    45571.53    47591.86   2580.85 o
   4   0   0     1071.25      797.12     56.30 o
   5   0   0     1235.98     1474.77     90.92 o
   6   0   0     3857.12     4344.24    246.32 o
   7   0   0      355.76      391.42     46.78 o
   8   0   0     7107.49     6771.01    381.38 o
   9   0   0      135.75      146.16     46.78 o
  10   0   0      442.30      407.28     60.26 o
  11   0   0       46.71       84.31     50.48 o
  12   0   0      687.11      758.53     83.52 o
  13   0   0       60.99       12.69     54.18 o
  14   0   0       23.32       17.97     60.26 o
  15   0   0       26.90       92.24     66.60 o
   0   1   0    34224.86    34951.88   1557.23 o
   1   1   0     2682.68     3002.94     95.68 o
   2   1   0    22990.60    23189.90    731.04 o
   3   1   0     7972.56     8363.40    246.32 o
   4   1   0       10.97       36.74     10.84 o
   5   1   0      178.26      230.47     19.29 o
   6   1   0    14925.19    15470.06    598.90 o
   7   1   0       18.17       13.74     22.47 o
   8   1   0      149.07      178.93     35.42 o
   9   1   0      154.69      234.70     33.83 o
  10   1   0     1108.57     1368.00     75.85 o
  11   1   0       22.73       24.58     32.51 o
  12   1   0     1036.47     1051.64     70.04 o
  13   1   0      195.98      261.12     44.14 o
  14   1   0      158.32       91.98     42.29 o
  15   1   0        7.88       54.97     60.00 o
   0   2   0    20253.83    20290.30    784.17 o
   1   2   0      193.03      326.67     14.54 o
   2   2   0       39.07       44.40     11.63 o
   3   2   0     5004.17     4888.16    157.26 o
   4   2   0     6946.08     6225.77    185.01 o
   5   2   0       31.38       20.35     12.42 o
   6   2   0     1729.21     1518.91     54.18 o
   7   2   0       66.41       45.99     12.69 o
   8   2   0     3174.82     2995.01    125.81 o
   9   2   0      248.79      233.90     34.62 o
  10   2   0      837.44      849.18     57.09 o
  11   2   0       63.68       -2.38     31.98 o
  12   2   0     1922.38     1805.94    107.04 o
  13   2   0        0.73       -9.51     38.32 o
  14   2   0      219.96      290.99     49.42 o
  15   2   0       44.40       39.38     51.54 o
   0   3   0      112.44       64.49     14.80 o
   1   3   0     2506.81     2454.79     75.32 o
   2   3   0     7451.43     6985.62    206.42 o
   3   3   0      913.71      942.48     37.27 o
   4   3   0     3007.25     2605.70     87.48 o
   5   3   0      246.20      219.37     20.09 o
   6   3   0     3137.64     2877.66     89.86 o
   7   3   0       24.06        9.51     15.33 o
   8   3   0     1553.34     1457.59     69.51 o
   9   3   0        2.89       -7.40     28.02 o
  10   3   0     3164.64     3025.93    131.36 o
  11   3   0       72.65       95.41     35.68 o
  12   3   0     1229.21     1139.38     74.00 o
  13   3   0       56.19       62.37     42.29 o
  14   3   0      211.76      192.14     49.42 o
  15   3   0       43.59       85.90     53.12 o
   0   4   0     5965.13     5704.84    224.92 o
   1   4   0       11.43       15.86     10.84 o
   2   4   0     3339.65     3092.80     94.88 o
   3   4   0     1130.68     1127.49     43.61 o
   4   4   0     3965.29     3702.00    122.37 o
   5   4   0     1543.17     1479.27     54.97 o
   6   4   0     4512.91     4400.54    145.36 o
   7   4   0       34.38        5.55     17.97 o
   8   4   0     3043.21     3074.82    116.82 o
   9   4   0      122.78      100.70     32.77 o
  10   4   0     1663.46     1842.94     92.50 o
  11   4   0      435.05      380.59     46.25 o
  12   4   0      687.76      680.03     59.20 o
  13   4   0       60.32      -27.22     39.38 o
  14   4   0      222.92      264.83     54.71 o
   0   5   0      549.41      495.82     31.72 o
   1   5   0        0.63       -6.34     12.69 o
   2   5   0     1460.02     1195.94     41.23 o
   3   5   0       38.50        6.34     13.74 o
   4   5   0     1356.72     1125.64     45.46 o
   5   5   0      145.30      131.09     21.14 o
   6   5   0     3355.08     3228.12    110.21 o
   7   5   0      771.94      858.43     40.70 o
   8   5   0     1604.30     1610.62     70.57 o
   9   5   0       17.25       28.81     26.96 o
  10   5   0        4.88      -11.36     31.45 o
  11   5   0      563.43      547.09     52.59 o
  12   5   0      602.27      615.55     57.35 o
  13   5   0        5.26        4.76     43.87 o
  14   5   0      135.77      203.77     52.33 o
   0   6   0     1576.80     1494.86     68.45 o
   1   6   0     1998.98     1911.66     58.94 o
   2   6   0     5328.48     5148.49    145.63 o
   3   6   0      976.37      992.43     45.72 o
   4   6   0      429.80      381.38     28.81 o
   5   6   0     1112.72     1181.67     51.80 o
   6   6   0     6923.48     6829.95    223.07 o
   7   6   0       68.56       56.82     24.05 o
   8   6   0       82.52      112.85     28.81 o
   9   6   0      366.39      441.64     40.44 o
  10   6   0      527.37      559.25     45.72 o
  11   6   0       71.64       38.59     37.53 o
  12   6   0      409.64      467.28     54.18 o
  13   6   0       64.25       51.01     49.16 o
   0   7   0    15036.14    14973.45    584.89 o
   1   7   0     2678.19     2565.53     77.44 o
   2   7   0        1.54       -7.40     19.82 o
   3   7   0      381.92      365.52     25.64 o
   4   7   0     4203.84     4106.37    138.49 o
   5   7   0      127.18      173.64     25.11 o
   6   7   0     3135.27     2949.55    103.87 o
   7   7   0       21.03       20.62     24.84 o
   8   7   0      295.36      388.25     41.76 o
   9   7   0        2.89       37.27     30.13 o
  10   7   0       72.15       45.72     33.30 o
  11   7   0      194.43      130.83     44.93 o
  12   7   0      728.50      715.45     64.75 o
  13   7   0       80.97      104.66     62.37 o
   0   8   0      158.96      157.52     33.83 o
   1   8   0     1521.40     1450.72     70.83 o
   2   8   0     2896.74     2748.95     98.32 o
   3   8   0      262.79      326.41     35.15 o
   4   8   0      345.60      383.49     43.08 o
   5   8   0      848.38      975.25     67.66 o
   6   8   0     1706.71     1781.89     81.93 o
   7   8   0       36.38       45.46     30.66 o
   8   8   0      533.47      582.77     57.88 o
   9   8   0        6.80        1.32     36.21 o
  10   8   0       87.26       55.24     41.49 o
  11   8   0       36.21      -24.84     48.89 o
  12   8   0      437.02      436.62     83.52 o
   0   9   0     2546.33     2469.32    162.28 o
   1   9   0       57.43       44.40     35.15 o
   2   9   0      302.85      347.29     46.52 o
   3   9   0       29.63       41.23     34.62 o
   4   9   0       86.25       55.24     36.74 o
   5   9   0       15.85       47.57     41.49 o
   6   9   0        4.76       19.29     38.06 o
   7   9   0       10.16        6.61     37.27 o
   8   9   0       17.12       60.52     52.07 o
   9   9   0      131.65       96.20     47.57 o
  10   9   0       94.18      118.40     57.62 o
  11   9   0       44.78       -8.19     54.97 o
   0  10   0        5.30      -24.05     48.10 o
   1  10   0      464.86      603.65     88.01 o
   2  10   0      375.83      472.03     81.40 o
   3  10   0      532.01      601.80     55.50 o
   4  10   0      520.27      654.66     57.09 o
   5  10   0        0.62       26.43     39.38 o
   6  10   0       59.56       47.57     40.70 o
   7  10   0      123.98      162.81     47.31 o
   8  10   0        0.76      -57.88     57.88 o
   9  10   0      125.60      186.06     69.25 o
  10  10   0      275.80      285.44     74.00 o
   0  11   0     1740.38     1752.29    135.58 o
   1  11   0      117.90      164.92     46.25 o
   2  11   0       90.14       80.35     47.31 o
   3  11   0      331.51      312.93     48.89 o
   4  11   0       18.68       49.95     40.44 o
   5  11   0      141.45      144.31     44.67 o
   6  11   0        2.85      -16.65     41.23 o
   7  11   0       28.25       84.57     45.72 o
   8  11   0      110.37      143.25     70.57 o
   9  11   0       20.22      -64.49     64.49 o
   0  12   0        9.66       67.66     62.37 o
   1  12   0       29.51       14.01     48.37 o
   2  12   0      103.37      107.83     50.48 o
   3  12   0       50.01      204.83     62.37 o
   4  12   0        5.45       74.00     71.36 o
   5  12   0       37.53       99.11     51.27 o
   6  12   0       10.68      -54.18     54.18 o
   7  12   0      117.48      126.07     76.38 o
   0  13   0       19.07       27.75    105.45 o
   1  13   0        8.27      148.53     82.46 o
   2  13   0       59.99      124.75     77.70 o
   3  13   0      111.28      164.92     81.93 o
   4  13   0       59.17      181.04     77.97 o
   5  13   0       30.10      137.17     85.37 o
   0  14   0      205.20      267.47    135.58 o
 -15   1   1        0.04       -0.53     45.99 o
 -14   1   1       61.19       45.72     44.14 o
 -13   1   1       59.82       23.26     38.85 o
 -12   1   1        2.17      -32.77     32.77 o
 -11   1   1      187.40       97.00     36.47 o
 -10   1   1        1.05      -29.34     29.34 o
  -9   1   1       71.99       74.80     29.07 o
  -8   1   1       65.37       63.96     26.96 o
  -7   1   1      193.04      129.51     25.11 o
  -6   1   1      429.91      419.17     27.22 o
  -5   1   1      104.73       96.47     11.89 o
  -4   1   1      324.90      397.24     19.82 o
  -3   1   1      195.89      245.27     13.74 o
  -2   1   1      316.77      274.87     11.89 o
  -1   1   1     1383.28     1449.93     43.61 o
   0   1   1      156.25      213.82      9.51 o
   1   1   1     4054.70     3990.88    117.61 o
   2   1   1     8130.15     8668.39    238.40 o
   3   1   1     1592.63     1749.64     58.67 o
   4   1   1       83.07       61.32     11.89 o
   5   1   1      236.99      237.07     17.71 o
   6   1   1      150.10      134.26     22.99 o
   7   1   1        9.43       21.94     23.26 o
   8   1   1       97.08       69.77     28.02 o
   9   1   1        3.79       18.77     28.54 o
  10   1   1      180.67      116.03     34.36 o
  11   1   1       18.23      -20.09     31.72 o
  12   1   1       36.93       32.51     34.89 o
  13   1   1       22.73      -24.58     35.42 o
  14   1   1       22.79       85.63     47.04 o
  15   1   1        6.19      -12.69     46.25 o
 -15   2   1        0.32      -28.81     47.84 o
 -14   2   1        3.80      -26.96     42.02 o
 -13   2   1      117.38      100.43     41.23 o
 -12   2   1      237.34      178.14     40.17 o
 -11   2   1      839.47      804.25     58.41 o
 -10   2   1       26.63       -2.38     29.87 o
  -9   2   1      103.16       79.82     30.66 o
  -8   2   1      166.93      136.11     28.54 o
  -7   2   1     1593.04     1414.51     52.07 o
  -6   2   1       91.35      116.29     13.48 o
  -5   2   1      667.83      783.37     29.34 o
  -4   2   1     1492.33     1355.31     44.14 o
  -3   2   1     1167.93     1268.09     41.23 o
  -2   2   1     1268.43     1232.94     39.38 o
  -1   2   1      157.34      185.54     11.36 o
   0   2   1     1436.51     1371.17     42.02 o
   1   2   1     1718.74     1855.89     56.56 o
   2   2   1     1271.08     1108.19     36.47 o
   3   2   1       41.01       48.89     14.80 o
   4   2   1      766.63      787.07     29.60 o
   5   2   1       84.35       41.23     12.95 o
   6   2   1      329.99      414.42     22.73 o
   7   2   1      107.47      104.40     24.32 o
   8   2   1      582.80      606.82     44.67 o
   9   2   1      840.63      906.80     57.62 o
  10   2   1       51.82       24.84     32.51 o
  11   2   1      142.27      218.31     37.53 o
  12   2   1       91.68       66.07     36.74 o
  13   2   1       43.45      -16.12     37.79 o
  14   2   1        4.54        3.70     42.55 o
  15   2   1        4.70      -14.80     48.10 o
 -15   3   1        4.64       12.69     49.69 o
 -14   3   1      135.63      135.58     51.54 o
 -13   3   1      112.41       86.95     40.17 o
 -12   3   1      228.71      214.08     42.55 o
 -11   3   1      277.24      284.12     41.23 o
 -10   3   1       13.12       77.44     32.51 o
  -9   3   1      373.54      338.83     38.06 o
  -8   3   1      332.44      290.99     34.09 o
  -7   3   1        5.62        8.46     15.33 o
  -6   3   1     1390.07     1289.50     42.02 o
  -5   3   1     1033.35      924.77     33.83 o
  -4   3   1      517.76      662.33     28.28 o
  -3   3   1     2073.55     2009.45     68.45 o
  -2   3   1      203.56      285.18     18.77 o
  -1   3   1    11154.20    11621.38    317.95 o
   0   3   1     3044.78     3295.51     99.11 o
   1   3   1       42.80       73.74     11.89 o
   2   3   1     6468.89     6511.74    193.20 o
   3   3   1      135.94      130.83     14.54 o
   4   3   1      170.56      201.92     17.97 o
   5   3   1        2.14       44.14     15.33 o
   6   3   1      135.91      112.33     20.35 o
   7   3   1      556.89      710.69     35.42 o
   8   3   1      267.79      313.19     35.15 o
   9   3   1      590.45      699.06     50.74 o
  10   3   1      322.06      317.16     40.70 o
  11   3   1      711.47      781.52     57.62 o
  12   3   1       96.19       82.20     39.38 o
  13   3   1       12.86       18.24     39.64 o
  14   3   1       28.55      -27.75     42.29 o
 -14   4   1        7.57       44.67     44.67 o
 -13   4   1        9.37       53.39     41.49 o
 -12   4   1       81.17       74.80     38.32 o
 -11   4   1       83.06       82.46     36.47 o
 -10   4   1       40.13       66.34     32.51 o
  -9   4   1        1.36      -28.54     28.54 o
  -8   4   1      741.73      708.84     44.14 o
  -7   4   1      943.81      962.57     40.70 o
  -6   4   1      126.92      184.21     21.41 o
  -5   4   1        2.10        8.46     16.91 o
  -4   4   1     1031.30      952.79     38.59 o
  -3   4   1     1179.63     1065.64     41.49 o
  -2   4   1      562.79      680.03     32.51 o
  -1   4   1     2427.45     2839.07     86.95 o
   0   4   1    17652.11    18102.98    496.35 o
   1   4   1    15156.89    15534.02    424.46 o
   2   4   1     2485.07     2390.56     74.53 o
   3   4   1       52.45       81.93     16.12 o
   4   4   1     5365.60     5188.14    168.89 o
   5   4   1      671.40      768.05     37.27 o
   6   4   1       71.15       81.93     18.50 o
   7   4   1       10.32      110.74     20.09 o
   8   4   1      837.66     1012.26     61.58 o
   9   4   1     1680.45     1506.75     75.85 o
  10   4   1        2.45      -30.39     30.39 o
  11   4   1        2.63       88.54     35.42 o
  12   4   1      710.27      682.41     59.20 o
  13   4   1       45.05       82.72     44.40 o
  14   4   1       61.87       18.24     46.25 o
 -14   5   1       32.86      -17.44     48.63 o
 -13   5   1       57.19      100.43     46.52 o
 -12   5   1        1.37      -37.27     37.27 o
 -11   5   1       18.21       24.05     34.36 o
 -10   5   1      408.00      355.74     43.61 o
  -9   5   1     2179.63     2028.48     83.78 o
  -8   5   1        1.10       32.24     25.64 o
  -7   5   1      369.06      431.33     31.98 o
  -6   5   1     2238.34     2183.62     78.23 o
  -5   5   1       51.87        6.87     18.24 o
  -4   5   1     3624.87     3974.49    131.62 o
  -3   5   1      506.74      448.78     27.49 o
  -2   5   1      776.39      750.87     28.81 o
  -1   5   1     3393.16     2940.83     90.92 o
   0   5   1    10440.27    11659.70    321.65 o
   1   5   1     3941.27     4236.14    128.71 o
   2   5   1       19.41      -13.48     13.48 o
   3   5   1     6672.33     6601.86    197.69 o
   4   5   1        1.85      -12.69     15.06 o
   5   5   1        0.60       35.68     19.82 o
   6   5   1     2934.22     2858.63     98.85 o
   7   5   1     2206.40     2040.37     68.72 o
   8   5   1       55.07       49.69     26.43 o
   9   5   1      675.39      712.81     52.07 o
  10   5   1        2.53        1.59     32.24 o
  11   5   1       81.40      -24.84     34.36 o
  12   5   1      227.27      167.30     44.14 o
  13   5   1        8.35      -26.43     41.49 o
  14   5   1       57.96       75.85     49.69 o
 -14   6   1        6.44      -64.75     64.75 o
 -13   6   1       41.04       45.72     47.57 o
 -12   6   1      231.97      215.40     47.31 o
 -11   6   1      242.80      243.68     43.61 o
 -10   6   1      161.99      166.24     33.83 o
  -9   6   1      314.02      294.95     36.74 o
  -8   6   1      470.32      508.51     50.22 o
  -7   6   1      501.27      566.39     36.21 o
  -6   6   1      437.99      537.84     34.09 o
  -5   6   1      605.74      615.28     35.42 o
  -4   6   1     2071.35     2110.41     77.97 o
  -3   6   1      837.36      763.82     35.94 o
  -2   6   1       74.82       69.25     16.65 o
  -1   6   1      639.06      829.36     33.04 o
   0   6   1     3956.16     3527.56    102.02 o
   1   6   1     7558.45     7564.69    225.71 o
   2   6   1     1366.48     1435.66     49.69 o
   3   6   1     2324.63     2062.83     67.92 o
   4   6   1      639.46      646.20     35.94 o
   5   6   1     1089.28     1254.62     61.32 o
   6   6   1        1.53      -21.94     21.94 o
   7   6   1      432.82      560.84     37.27 o
   8   6   1      399.57      465.43     38.85 o
   9   6   1     1365.05     1521.29     73.47 o
  10   6   1       66.74       11.10     34.09 o
  11   6   1       13.34      -23.79     37.53 o
  12   6   1        5.22      -39.38     39.38 o
  13   6   1      156.33      165.71     49.95 o
 -13   7   1       49.31      130.03     58.41 o
 -12   7   1       87.05      200.34     57.88 o
 -11   7   1      350.55      353.36     44.67 o
 -10   7   1       62.89       61.58     33.30 o
  -9   7   1      628.37      567.18     44.14 o
  -8   7   1       28.42       33.83     29.34 o
  -7   7   1       32.25       25.90     24.58 o
  -6   7   1     2828.60     2791.23     98.32 o
  -5   7   1     2814.94     2600.68     92.50 o
  -4   7   1      155.78      154.88     22.20 o
  -3   7   1     2758.52     2645.08     84.84 o
  -2   7   1      436.90      432.39     29.60 o
  -1   7   1     1728.74     1591.59     56.82 o
   0   7   1       20.85       28.54     16.12 o
   1   7   1        9.61       -6.08     15.86 o
   2   7   1     1543.25     1667.18     65.02 o
   3   7   1     1427.22     1284.22     48.37 o
   4   7   1       46.99       83.25     22.73 o
   5   7   1     1862.25     1927.25     72.95 o
   6   7   1        3.52       12.95     24.05 o
   7   7   1       20.22       49.42     24.58 o
   8   7   1      349.96      359.44     37.53 o
   9   7   1      126.33      113.65     35.15 o
  10   7   1       58.40       54.45     33.30 o
  11   7   1      142.69      174.44     44.40 o
  12   7   1       55.73       78.50     44.67 o
  13   7   1       29.19      -38.06     49.16 o
 -12   8   1       13.50      -13.48     55.24 o
 -11   8   1       23.38      -19.29     43.08 o
 -10   8   1       54.78       34.89     39.38 o
  -9   8   1      745.18      858.43     72.42 o
  -8   8   1       43.82       55.77     41.49 o
  -7   8   1      926.01     1109.52     62.37 o
  -6   8   1      401.34      590.44     44.93 o
  -5   8   1     1531.16     1546.40     64.49 o
  -4   8   1      276.26      351.25     30.66 o
  -3   8   1      466.35      579.87     41.76 o
  -2   8   1     1322.79     1334.70     57.88 o
  -1   8   1     1191.90     1205.19     55.24 o
   0   8   1     1616.82     1665.60     74.53 o
   1   8   1      830.96      948.03     52.33 o
   2   8   1     1057.56     1125.64     57.09 o
   3   8   1     2108.81     2140.27     90.39 o
   4   8   1      815.72      898.34     47.04 o
   5   8   1      324.91      303.15     36.21 o
   6   8   1     2828.22     2657.76    106.51 o
   7   8   1        8.67       56.56     31.45 o
   8   8   1      662.06      738.44     65.55 o
   9   8   1        4.47      -42.82     42.82 o
  10   8   1       14.40      -44.93     44.93 o
  11   8   1      121.38       89.33     72.68 o
  12   8   1        2.54      -69.25     71.89 o
 -11   9   1       49.67      128.45     57.88 o
 -10   9   1      181.70       50.22     51.01 o
  -9   9   1      292.44      188.97     64.75 o
  -8   9   1        2.19      -48.89     53.92 o
  -7   9   1     2406.76     2517.16    117.88 o
  -6   9   1       10.73       34.09     37.00 o
  -5   9   1      968.00     1181.14     87.75 o
  -4   9   1      382.39      394.33     47.57 o
  -3   9   1     3006.07     3124.51    138.76 o
  -2   9   1        0.31      -31.72     31.72 o
  -1   9   1      986.69     1219.99     74.80 o
   0   9   1     1450.46     1569.66     86.95 o
   1   9   1     2218.62     2252.07    108.89 o
   2   9   1       62.38       24.58     35.94 o
   3   9   1      314.87      348.87     45.99 o
   4   9   1     1632.53     1658.72     93.30 o
   5   9   1     1176.93     1424.56     94.35 o
   6   9   1      936.94     1057.45     70.57 o
   7   9   1        2.18      -31.98     38.06 o
   8   9   1      130.18      116.55     55.24 o
   9   9   1       27.31        6.34     46.25 o
  10   9   1       40.57       21.94     51.54 o
  11   9   1      259.23      209.06     63.96 o
 -10  10   1       29.50       32.24     58.15 o
  -9  10   1      406.63      518.55     83.25 o
  -8  10   1       18.16       38.32     61.58 o
  -7  10   1       79.89      112.59     43.87 o
  -6  10   1      590.05      641.18     59.47 o
  -5  10   1     1511.53     1626.48     92.50 o
  -4  10   1      580.64      625.59     58.67 o
  -3  10   1       28.46      -38.85     38.85 o
  -2  10   1     1241.75     1428.79     86.16 o
  -1  10   1     1622.23     1782.68     95.15 o
   0  10   1        8.36      -28.81     36.47 o
   1  10   1        3.99      -37.00     37.00 o
   2  10   1      609.35      815.35     63.43 o
   3  10   1     1078.05     1253.03     79.82 o
   4  10   1        2.00       26.69     37.27 o
   5  10   1      497.75      541.54     54.45 o
   6  10   1      879.94      962.04     69.77 o
   7  10   1      821.10      843.11     67.13 o
   8  10   1       51.62       42.82     61.85 o
   9  10   1       24.93       12.69     49.95 o
  10  10   1      487.49      637.22     78.50 o
  -9  11   1       22.82      -80.35     80.35 o
  -8  11   1      536.22      503.48    121.05 o
  -7  11   1      570.78      639.07     72.68 o
  -6  11   1        6.07      -28.02     49.95 o
  -5  11   1        3.14       -7.93     43.08 o
  -4  11   1      298.68      349.66     51.80 o
  -3  11   1      652.65      793.42     64.75 o
  -2  11   1       32.20       48.37     44.40 o
  -1  11   1       58.35       31.45     40.97 o
   0  11   1     1188.56     1265.45     81.40 o
   1  11   1     1047.49     1389.14     88.01 o
   2  11   1      179.69      243.68     47.57 o
   3  11   1       89.70       31.72     43.61 o
   4  11   1      403.33      526.48     58.15 o
   5  11   1      639.72      701.44     64.75 o
   6  11   1       67.48       22.73     44.40 o
   7  11   1      121.87      219.37     51.27 o
   8  11   1      290.99      405.96     79.29 o
   9  11   1      284.43      242.36     65.81 o
  -8  12   1       80.30      -87.22     87.22 o
  -7  12   1      132.71      159.37     63.96 o
  -6  12   1      331.87      488.42     73.47 o
  -5  12   1      279.10      311.87     62.64 o
  -4  12   1       74.06      162.81     57.88 o
  -3  12   1      290.58      253.99     62.11 o
  -2  12   1      351.65      245.80     63.17 o
  -1  12   1      981.72     1103.70     92.77 o
   0  12   1       87.06      172.06     57.88 o
   1  12   1       50.93       12.42     51.27 o
   2  12   1     1803.79     1892.36    122.10 o
   3  12   1     2040.38     2231.45    141.66 o
   4  12   1      165.30      245.00     77.97 o
   5  12   1       48.05       57.62     56.03 o
   6  12   1      520.96      645.94     75.85 o
   7  12   1      456.64      450.63    121.84 o
  -5  13   1      107.39      198.22     81.93 o
  -4  13   1       24.31       98.58     74.80 o
  -3  13   1      439.71      745.58    111.53 o
  -2  13   1        0.17      135.85     78.23 o
  -1  13   1       43.18      140.87     85.10 o
   0  13   1      505.20      488.16     92.77 o
   1  13   1      538.37      498.99    100.70 o
   2  13   1        2.93      169.15     85.90 o
   3  13   1      453.69      396.44     93.03 o
   4  13   1       33.27      148.80     79.29 o
   5  13   1      381.49      327.73    142.19 o
   0  14   1       17.77      283.59    134.79 o
 -15   0   2       73.45       68.45     63.70 o
 -14   0   2       39.07      117.35     59.73 o
 -13   0   2       71.65       90.65     57.62 o
 -12   0   2      141.12      158.31     56.30 o
 -11   0   2      540.86      612.37     71.36 o
 -10   0   2     1677.30     1647.10    112.06 o
  -9   0   2      112.87      140.61     43.08 o
  -8   0   2      119.09      216.72     43.87 o
  -7   0   2      746.87      744.26     63.17 o
  -6   0   2    30850.62    31902.69   1424.82 o
  -5   0   2      615.43      537.31     34.36 o
  -4   0   2    35074.25    40574.26   1808.58 o
  -3   0   2   138591.34   156770.08   6972.14 o
  -2   0   2     3805.17     3975.28    155.93 o
  -1   0   2    26339.54    28391.52   1265.19 o
   0   0   2      384.74      325.08     14.27 o
   1   0   2     5068.86     5677.35    254.52 o
   2   0   2      521.56      523.04     28.28 o
   3   0   2     2934.78     3459.38    158.05 o
   4   0   2     9974.69    10707.71    481.02 o
   5   0   2    21875.77    22232.35   1211.53 o
   6   0   2    10499.43    10822.41    596.78 o
   7   0   2      650.97      950.41     77.17 o
   8   0   2       18.82       35.68     37.27 o
   9   0   2     3337.02     3067.95    186.06 o
  10   0   2      446.91      519.61    102.81 o
  11   0   2       37.34      141.13     50.22 o
  12   0   2      292.00      206.68     57.88 o
  13   0   2     1184.15     1201.49    110.74 o
  14   0   2       30.03      -53.92     57.88 o
  15   0   2      184.04      169.94     75.85 o
 -15   1   2      236.46      186.59     51.54 o
 -14   1   2        1.92       -8.72     40.97 o
 -13   1   2      353.50      311.34     46.52 o
 -12   1   2      694.52      669.20     56.82 o
 -11   1   2       55.21       61.32     33.57 o
 -10   1   2       90.99       95.94     31.72 o
  -9   1   2     3588.16     3409.16    142.72 o
  -8   1   2     1738.55     1738.54     79.29 o
  -7   1   2       19.68        5.55     12.16 o
  -6   1   2      197.53      205.09     16.39 o
  -5   1   2    14820.48    15306.46    449.83 o
  -4   1   2    18595.65    19548.16    572.47 o
  -3   1   2    24781.53    26292.47    829.10 o
  -2   1   2      608.09      551.59     19.29 o
  -1   1   2    58206.53    60975.84   1665.86 o
   0   1   2     6393.21     6829.68    200.34 o
   1   1   2      658.28      634.58     18.24 o
   2   1   2      347.04      354.16     15.33 o
   3   1   2    34223.17    36417.14   1148.10 o
   4   1   2      899.93      795.80     30.92 o
   5   1   2     2033.98     1910.86     65.02 o
   6   1   2     1635.22     1643.66     72.68 o
   7   1   2     2302.13     2106.71     91.45 o
   8   1   2     1045.68     1118.24     62.37 o
   9   1   2     1162.85     1468.43     77.44 o
  10   1   2        8.52       84.31     31.72 o
  11   1   2     1247.08     1349.76     81.40 o
  12   1   2        2.88       39.12     36.47 o
  13   1   2      574.53      581.19     56.30 o
  14   1   2        1.25      -14.80     42.82 o
  15   1   2      124.06       22.73     47.04 o
 -15   2   2      256.67      171.26     52.86 o
 -14   2   2       65.22       17.18     42.82 o
 -13   2   2      584.97      585.68     56.56 o
 -12   2   2      104.26       75.85     39.12 o
 -11   2   2      178.12      167.56     37.27 o
 -10   2   2     1002.77     1173.74     67.92 o
  -9   2   2      986.22     1046.09     61.32 o
  -8   2   2      465.04      401.99     36.21 o
  -7   2   2     4614.17     4213.94    128.98 o
  -6   2   2       36.59       70.83     13.48 o
  -5   2   2     5291.62     5280.38    157.78 o
  -4   2   2     3469.17     3354.71    101.23 o
  -3   2   2       24.16       40.44     10.84 o
  -2   2   2      209.50      231.79     13.21 o
  -1   2   2     1987.54     1928.31     54.45 o
   0   2   2        2.27       24.05      8.46 o
   1   2   2    35890.13    36278.39   1059.04 o
   2   2   2     2913.78     3062.40     92.24 o
   3   2   2     2802.15     2667.81     76.38 o
   4   2   2       34.29       39.91     12.69 o
   5   2   2     3203.23     2882.42     95.94 o
   6   2   2      166.63      112.85     16.12 o
   7   2   2     1210.71     1173.74     60.79 o
   8   2   2      798.22      826.98     51.80 o
   9   2   2     3716.62     3587.03    151.18 o
  10   2   2       83.03       39.91     31.19 o
  11   2   2     1382.36     1433.02     81.14 o
  12   2   2       10.99      -31.72     36.47 o
  13   2   2      379.67      327.73     47.84 o
  14   2   2        4.72      -40.70     46.52 o
  15   2   2       97.64       43.87     48.10 o
 -15   3   2       70.85       -9.51     46.78 o
 -14   3   2      223.25      123.16     47.57 o
 -13   3   2      854.10      673.16     60.52 o
 -12   3   2      140.62       89.07     37.00 o
 -11   3   2     1404.74     1472.92     81.93 o
 -10   3   2     1540.94     1584.46     82.72 o
  -9   3   2      102.73       88.80     30.92 o
  -8   3   2      725.39      697.74     42.55 o
  -7   3   2     1493.57     1260.43     48.37 o
  -6   3   2      157.49      132.41     16.39 o
  -5   3   2     5325.94     5265.05    157.78 o
  -4   3   2     2505.83     2276.65     70.83 o
  -3   3   2     5386.08     5123.92    152.76 o
  -2   3   2     2733.98     2750.00     83.78 o
  -1   3   2    16902.23    17012.23    537.31 o
   0   3   2      154.27      167.83     12.16 o
   1   3   2      150.68      215.14     15.06 o
   2   3   2      253.30      265.35     16.91 o
   3   3   2     5662.35     5274.04    157.52 o
   4   3   2     1351.38     1241.40     39.64 o
   5   3   2     4598.31     4288.74    130.56 o
   6   3   2     2780.99     2717.76     92.24 o
   7   3   2     4152.18     3994.58    145.89 o
   8   3   2      286.64      353.89     37.00 o
   9   3   2     2437.03     2339.55    104.40 o
  10   3   2        8.71       -0.53     30.66 o
  11   3   2      611.25      668.93     55.24 o
  12   3   2        9.36       20.88     37.27 o
  13   3   2      178.35      202.98     47.04 o
  14   3   2       55.04       35.42     43.08 o
 -14   4   2      393.68      356.27     53.92 o
 -13   4   2      415.55      422.87     52.33 o
 -12   4   2      153.77       87.48     40.97 o
 -11   4   2      830.24      913.94     74.27 o
 -10   4   2      843.44     1046.35     65.55 o
  -9   4   2      328.21      371.87     35.94 o
  -8   4   2      358.05      351.25     34.89 o
  -7   4   2     1478.06     1385.71     54.18 o
  -6   4   2      842.39      963.62     43.08 o
  -5   4   2      213.46      151.18     18.77 o
  -4   4   2     3466.74     3377.71    103.60 o
  -3   4   2     1320.32     1166.87     43.08 o
  -2   4   2       45.10       25.11     11.89 o
  -1   4   2     2665.18     2361.75     73.21 o
   0   4   2      218.13      213.82     14.80 o
   1   4   2     2911.30     2595.92     80.08 o
   2   4   2     1464.87     1471.87     48.63 o
   3   4   2     1786.17     1585.51     52.33 o
   4   4   2     1729.08     1629.12     54.45 o
   5   4   2     7478.74     7358.54    206.15 o
   6   4   2        6.46       -7.93     17.44 o
   7   4   2     4658.22     4409.52    135.85 o
   8   4   2      120.27      103.87     30.13 o
   9   4   2     1293.44     1445.44     76.91 o
  10   4   2      199.67      181.31     36.47 o
  11   4   2      946.62     1008.56     77.44 o
  12   4   2       36.24      -18.50     37.00 o
  13   4   2      110.72       65.28     53.65 o
  14   4   2       33.71       32.51     48.10 o
 -14   5   2      139.73      179.19     52.86 o
 -13   5   2      104.63       38.06     43.61 o
 -12   5   2       92.28      119.46     40.97 o
 -11   5   2      395.17      459.08     47.84 o
 -10   5   2      241.59      265.09     35.94 o
  -9   5   2      280.70      284.91     33.83 o
  -8   5   2       60.24       82.99     26.43 o
  -7   5   2     1138.61     1206.51     51.80 o
  -6   5   2     1380.99     1323.86     55.50 o
  -5   5   2       99.78       39.64     18.24 o
  -4   5   2       85.31       72.42     17.71 o
  -3   5   2     4067.07     3915.82    129.24 o
  -2   5   2     1272.73     1053.75     40.44 o
  -1   5   2      732.52      666.82     27.22 o
   0   5   2      947.67     1087.32     36.74 o
   1   5   2     6205.01     5922.35    165.19 o
   2   5   2     9255.71     9576.52    284.12 o
   3   5   2     2115.10     1754.14     58.41 o
   4   5   2       33.09       30.66     15.86 o
   5   5   2     5579.36     5479.66    179.46 o
   6   5   2      226.88      246.06     23.52 o
   7   5   2     4068.20     3915.82    122.63 o
   8   5   2      284.74      296.54     33.04 o
   9   5   2      612.42      722.06     54.18 o
  10   5   2      102.43      100.17     38.32 o
  11   5   2     1359.32     1349.23     79.82 o
  12   5   2      109.34       -8.19     41.23 o
  13   5   2      319.41      219.10     50.22 o
  14   5   2       16.32       33.04     48.63 o
 -14   6   2      109.26      124.48     97.79 o
 -13   6   2      138.51      116.03     47.57 o
 -12   6   2      214.27      233.64     47.04 o
 -11   6   2      114.31      144.83     41.49 o
 -10   6   2       78.82       44.40     31.45 o
  -9   6   2      593.91      689.55     46.78 o
  -8   6   2      228.41      159.11     33.57 o
  -7   6   2      212.74      222.54     26.96 o
  -6   6   2      662.56      714.92     39.12 o
  -5   6   2      975.32     1042.91     47.31 o
  -4   6   2     2241.17     2082.13     74.27 o
  -3   6   2     1211.39     1252.77     45.46 o
  -2   6   2      738.44      911.56     42.29 o
  -1   6   2     5444.97     5152.99    145.89 o
   0   6   2     5184.41     4743.59    135.06 o
   1   6   2      110.14       99.11     16.12 o
   2   6   2      246.20      322.71     20.35 o
   3   6   2     2933.35     2591.96     83.25 o
   4   6   2     2232.14     2136.84     76.91 o
   5   6   2      753.95      871.12     43.08 o
   6   6   2       60.96       86.95     24.05 o
   7   6   2     4094.51     3988.23    125.81 o
   8   6   2      501.91      502.43     40.70 o
   9   6   2      211.07      198.75     39.12 o
  10   6   2      385.89      325.61     44.14 o
  11   6   2      332.35      273.28     45.99 o
  12   6   2       99.36      171.00     46.78 o
  13   6   2       17.91      -25.90     43.87 o
 -13   7   2       48.35      -15.86     58.94 o
 -12   7   2       58.14       93.56     57.62 o
 -11   7   2      233.93      188.97     44.67 o
 -10   7   2      663.27      595.46     54.97 o
  -9   7   2       33.28       49.69     30.92 o
  -8   7   2       37.10       35.15     31.98 o
  -7   7   2     4602.89     4448.64    150.38 o
  -6   7   2     4541.56     4343.71    146.68 o
  -5   7   2       31.79       53.12     22.20 o
  -4   7   2        7.93       38.06     18.77 o
  -3   7   2     2557.05     2298.59     81.67 o
  -2   7   2     1175.57     1049.26     42.29 o
  -1   7   2      223.79      243.15     21.14 o
   0   7   2       33.88       72.42     17.18 o
   1   7   2     6412.53     6073.00    172.32 o
   2   7   2     4362.04     4097.65    137.17 o
   3   7   2      152.97      207.21     24.84 o
   4   7   2      677.39      814.03     41.49 o
   5   7   2     1216.90     1387.29     60.79 o
   6   7   2     1393.50     1491.16     63.96 o
   7   7   2      144.88      163.86     28.02 o
   8   7   2      280.78      250.29     34.36 o
   9   7   2     1194.32     1376.46     70.30 o
  10   7   2      176.65      118.40     38.85 o
  11   7   2       13.06       72.95     42.82 o
  12   7   2        1.51      -40.17     44.67 o
  13   7   2       32.45      -15.59     50.22 o
 -12   8   2       15.01       22.99     46.25 o
 -11   8   2       13.82       18.24     49.16 o
 -10   8   2       66.74      105.72     42.29 o
  -9   8   2      347.64      354.16     51.80 o
  -8   8   2      655.97      687.44     61.85 o
  -7   8   2      318.27      418.12     40.44 o
  -6   8   2       53.82      106.51     30.66 o
  -5   8   2     1594.12     1597.41     66.34 o
  -4   8   2      517.16      577.75     38.06 o
  -3   8   2      763.07      815.09     49.69 o
  -2   8   2      356.02      438.20     33.30 o
  -1   8   2     5358.91     5305.22    177.61 o
   0   8   2     2702.10     2532.75    100.43 o
   1   8   2      351.89      374.77     35.94 o
   2   8   2      885.59      982.92     53.92 o
   3   8   2     2027.98     2007.86     84.57 o
   4   8   2      128.53      104.66     30.39 o
   5   8   2      220.26      239.19     35.42 o
   6   8   2        2.92        7.93     30.66 o
   7   8   2      182.40      257.42     37.27 o
   8   8   2      556.34      646.47     54.97 o
   9   8   2      210.96      167.30     41.23 o
  10   8   2      203.46      133.21     43.34 o
  11   8   2      384.13      270.64     72.95 o
  12   8   2        2.03       31.45     71.10 o
 -11   9   2       29.22       25.37     54.45 o
 -10   9   2      187.90      234.43     69.25 o
  -9   9   2       61.90      239.19     64.49 o
  -8   9   2       31.92      -70.57     70.57 o
  -7   9   2      202.09      276.72     37.27 o
  -6   9   2       77.14       15.06     32.24 o
  -5   9   2      399.05      349.40     39.12 o
  -4   9   2      593.91      628.76     51.80 o
  -3   9   2       21.92       35.15     29.07 o
  -2   9   2       51.03       53.39     35.15 o
  -1   9   2      396.50      575.11     51.54 o
   0   9   2       40.10       72.95     35.68 o
   1   9   2      956.36     1107.93     70.83 o
   2   9   2      318.82      307.91     42.82 o
   3   9   2        1.14      -33.83     33.83 o
   4   9   2      285.00      287.29     43.61 o
   5   9   2        5.30      -35.94     35.94 o
   6   9   2      126.61      149.86     39.64 o
   7   9   2      109.67      112.59     39.64 o
   8   9   2      305.41      218.31     51.80 o
   9   9   2      307.36      334.86     57.35 o
  10   9   2       13.50      -33.30     49.42 o
  11   9   2      254.20      419.97     83.52 o
 -10  10   2       61.97      -65.81     65.81 o
  -9  10   2        8.36      -22.73     80.87 o
  -8  10   2        5.52      -12.42     71.62 o
  -7  10   2        1.84       11.36     49.16 o
  -6  10   2       24.90      100.43     42.82 o
  -5  10   2       37.50        8.19     37.00 o
  -4  10   2     1136.14     1219.99     79.29 o
  -3  10   2       14.30       -4.23     36.21 o
  -2  10   2       48.50       51.27     39.64 o
  -1  10   2     1025.87     1081.77     72.42 o
   0  10   2      237.67      273.55     43.87 o
   1  10   2       18.72       39.12     39.38 o
   2  10   2       84.34       61.05     38.85 o
   3  10   2       83.39      113.38     41.23 o
   4  10   2      429.19      472.03     52.33 o
   5  10   2      124.96      156.20     43.34 o
   6  10   2        0.29       82.46     42.02 o
   7  10   2       51.58       67.66     43.87 o
   8  10   2        7.58       46.52     61.85 o
   9  10   2      156.97      142.72     67.13 o
  10  10   2       11.34       37.53     57.62 o
  -9  11   2       34.57      -87.48     87.48 o
  -8  11   2       24.47      -43.61     86.69 o
  -7  11   2       94.27       38.85     50.48 o
  -6  11   2      267.88      291.78     62.90 o
  -5  11   2        0.24       37.27     51.80 o
  -4  11   2      324.51      371.87     61.05 o
  -3  11   2      102.36       -7.14     49.95 o
  -2  11   2        4.35       37.79     55.50 o
  -1  11   2      190.35      145.36     53.65 o
   0  11   2      174.13      135.85     51.27 o
   1  11   2      417.06      519.08     69.51 o
   2  11   2      198.66      162.28     53.65 o
   3  11   2       38.04       33.30     50.74 o
   4  11   2      478.80      334.33     60.79 o
   5  11   2      247.47      262.18     59.73 o
   6  11   2        0.13       66.60     57.09 o
   7  11   2       74.50      107.04     94.88 o
   8  11   2        3.87      -70.57     80.87 o
   9  11   2        9.23      -44.93     76.12 o
  -8  12   2       49.74      107.04    109.68 o
  -7  12   2        0.43      -28.02     61.32 o
  -6  12   2        8.65       57.88     57.88 o
  -5  12   2        0.94       30.92     58.15 o
  -4  12   2       54.22        0.79     54.45 o
  -3  12   2       67.18       70.83     56.82 o
  -2  12   2        0.98      -33.04     53.12 o
  -1  12   2       67.74       70.83     56.30 o
   0  12   2       64.28       70.04     56.30 o
   1  12   2       56.53        9.51     54.18 o
   2  12   2        0.23       -8.19     53.39 o
   3  12   2       11.87       91.18     55.50 o
   4  12   2      374.15      344.91     67.13 o
   5  12   2      585.14      572.47     72.42 o
   6  12   2        0.47      103.34     60.52 o
   7  12   2       39.60       -0.53    100.17 o
  -5  13   2       54.47       88.28     63.70 o
  -4  13   2      105.83       87.48     62.11 o
  -3  13   2      473.43      507.18     80.35 o
  -2  13   2      202.55      284.91     67.13 o
  -1  13   2       89.79      126.33     61.85 o
   0  13   2       93.82      174.44     62.37 o
   1  13   2       22.29       78.50     60.79 o
   2  13   2       23.78       60.26     61.85 o
   3  13   2       94.21      181.84     69.25 o
   4  13   2       48.73      149.59     67.40 o
   5  13   2       32.32      244.47     72.95 o
 -15   1   3        4.54       63.17     47.57 o
 -14   1   3        2.80      -40.17     40.17 o
 -13   1   3       16.92      -28.81     36.47 o
 -12   1   3       47.01        1.85     34.89 o
 -11   1   3      131.65       49.42     33.57 o
 -10   1   3      310.56      323.50     39.12 o
  -9   1   3        1.34      -15.06     26.96 o
  -8   1   3      636.10      740.82     48.37 o
  -7   1   3      133.72      125.28     15.86 o
  -6   1   3      317.65      341.21     19.56 o
  -5   1   3     1990.99     1967.95     62.11 o
  -4   1   3     3409.43     3519.64    105.98 o
  -3   1   3     2491.45     2784.89     84.05 o
  -2   1   3      305.17      416.53     17.97 o
  -1   1   3     2732.75     2583.23     71.62 o
   0   1   3      544.50      391.95     15.86 o
   1   1   3     3534.30     3495.58    103.60 o
   2   1   3     2661.48     2956.68     82.99 o
   3   1   3    12517.08    13099.32    384.82 o
   4   1   3      672.17      624.00     26.69 o
   5   1   3        6.78       -0.79     11.10 o
   6   1   3        1.14      -11.36     11.36 o
   7   1   3      854.34     1082.03     58.94 o
   8   1   3        9.57      -26.43     26.43 o
   9   1   3      216.98      176.02     34.36 o
  10   1   3       18.38       -9.51     30.66 o
  11   1   3       91.14       62.37     34.36 o
  12   1   3       36.81      -12.42     35.15 o
  13   1   3       49.78       11.36     38.59 o
  14   1   3       24.34      -27.49     43.87 o
  15   1   3        1.02      -35.68     64.75 o
 -15   2   3        3.47      -24.84     48.10 o
 -14   2   3       12.99        2.91     42.82 o
 -13   2   3       33.54      -26.43     37.53 o
 -12   2   3      126.09       63.96     36.47 o
 -11   2   3      575.00      494.76     47.84 o
 -10   2   3      290.59      238.92     36.21 o
  -9   2   3       32.91       17.44     28.81 o
  -8   2   3       30.82        0.26     25.11 o
  -7   2   3       32.93       18.24     13.21 o
  -6   2   3       53.73      115.50     13.21 o
  -5   2   3       71.05      113.38     13.21 o
  -4   2   3     1164.54     1057.45     35.42 o
  -3   2   3       15.66       37.27     10.57 o
  -2   2   3      377.95      476.26     20.62 o
  -1   2   3     9184.22     9302.97    294.43 o
   0   2   3      727.65      718.09     24.32 o
   1   2   3     7387.28     7502.32    220.95 o
   2   2   3     6226.57     6599.75    182.89 o
   3   2   3      189.09      252.93     16.39 o
   4   2   3      135.10      162.01     14.54 o
   5   2   3      683.19      750.87     34.89 o
   6   2   3     1150.96     1133.30     43.34 o
   7   2   3        7.86      -23.52     23.52 o
   8   2   3       59.08       47.31     28.81 o
   9   2   3      722.63      727.34     51.80 o
  10   2   3       83.31       54.18     33.57 o
  11   2   3      139.08       61.05     35.68 o
  12   2   3        1.96      -35.94     35.94 o
  13   2   3       20.15       12.16     42.29 o
  14   2   3       32.86      -42.55     42.55 o
 -15   3   3       92.86       60.52     53.12 o
 -14   3   3        3.20      -44.40     44.40 o
 -13   3   3        0.08      -38.85     39.91 o
 -12   3   3       99.19      116.55     37.27 o
 -11   3   3      984.70      869.27     60.00 o
 -10   3   3      414.98      411.77     41.76 o
  -9   3   3      648.61      695.63     49.95 o
  -8   3   3     1270.06     1335.49     61.05 o
  -7   3   3     1183.81     1134.89     41.76 o
  -6   3   3       20.89       35.94     13.74 o
  -5   3   3      261.38      262.18     18.24 o
  -4   3   3       33.36       -8.19     11.63 o
  -3   3   3        1.83      -11.10     11.10 o
  -2   3   3     2186.56     2283.26     65.28 o
  -1   3   3      476.62      489.48     24.32 o
   0   3   3      223.68      219.10     16.91 o
   1   3   3     1187.33     1023.09     34.62 o
   2   3   3      458.02      510.36     22.73 o
   3   3   3     6201.52     6097.85    181.57 o
   4   3   3     1724.07     1716.61     52.33 o
   5   3   3     2788.58     2972.54     92.50 o
   6   3   3      350.14      429.75     26.96 o
   7   3   3       12.33       65.55     25.90 o
   8   3   3     1531.38     1472.66     71.36 o
   9   3   3       32.19       -2.64     31.19 o
  10   3   3      245.69      215.93     38.32 o
  11   3   3       68.45       62.90     35.94 o
  12   3   3      122.26      113.91     39.64 o
  13   3   3        0.03      -26.96     40.44 o
  14   3   3       35.16       72.42     47.84 o
 -14   4   3       41.22      -42.29     44.14 o
 -13   4   3        3.36      -38.06     40.17 o
 -12   4   3        1.09      -21.14     36.74 o
 -11   4   3        2.70      -12.69     32.51 o
 -10   4   3      202.55      151.44     35.15 o
  -9   4   3       33.91       75.85     29.07 o
  -8   4   3      760.31      952.00     50.74 o
  -7   4   3      953.45     1115.86     50.22 o
  -6   4   3     2518.89     2363.07     81.93 o
  -5   4   3     1133.77     1029.70     39.38 o
  -4   4   3      200.14      271.70     18.50 o
  -3   4   3      208.54      210.38     17.18 o
  -2   4   3     5538.78     5413.32    160.96 o
  -1   4   3     3739.74     3842.61    126.07 o
   0   4   3     1758.85     1840.82     63.70 o
   1   4   3     1258.48     1274.70     42.82 o
   2   4   3     5022.81     4927.28    147.74 o
   3   4   3     4441.65     4338.95    131.36 o
   4   4   3       66.88       49.16     15.06 o
   5   4   3     1321.92     1150.22     39.38 o
   6   4   3     3775.94     3642.53    113.65 o
   7   4   3      895.65      959.92     51.27 o
   8   4   3      278.02      327.99     38.85 o
   9   4   3      313.01      275.93     38.85 o
  10   4   3      636.77      632.20     51.54 o
  11   4   3       36.69       40.97     35.15 o
  12   4   3      243.93      278.04     45.46 o
  13   4   3       39.76      125.01     49.42 o
  14   4   3       76.62       45.99     49.16 o
 -14   5   3       96.78       99.11     53.39 o
 -13   5   3       17.65      -51.27     51.27 o
 -12   5   3      317.32      315.31     50.22 o
 -11   5   3        9.88       86.69     38.32 o
 -10   5   3      113.44      103.87     31.19 o
  -9   5   3      390.04      409.40     36.47 o
  -8   5   3     2233.71     2204.23     97.79 o
  -7   5   3      149.14      147.48     22.73 o
  -6   5   3      259.20      331.69     26.96 o
  -5   5   3     2390.45     2399.28     83.25 o
  -4   5   3       84.49       11.63     14.54 o
  -3   5   3     6469.35     6790.83    202.19 o
  -2   5   3     1816.61     1676.17     59.20 o
  -1   5   3       70.77       98.05     12.95 o
   0   5   3     9010.65     9338.92    275.66 o
   1   5   3     1661.98     1705.50     51.54 o
   2   5   3        6.81      -12.95     12.95 o
   3   5   3     5300.91     5358.08    161.75 o
   4   5   3     6679.60     6513.59    195.58 o
   5   5   3       12.88      -18.77     18.77 o
   6   5   3     2233.13     2052.79     68.98 o
   7   5   3      135.23      177.61     24.84 o
   8   5   3       18.71       -3.17     30.92 o
   9   5   3        0.94      -29.07     29.07 o
  10   5   3       94.00       97.00     38.59 o
  11   5   3      707.50      723.12     57.35 o
  12   5   3      709.68      669.99     60.26 o
  13   5   3        1.77      -42.82     42.82 o
  14   5   3       19.19       67.66     54.18 o
 -14   6   3      123.62      147.48    105.98 o
 -13   6   3        2.25      -31.72     44.40 o
 -12   6   3      209.15      117.88     43.08 o
 -11   6   3        0.61      -16.65     31.98 o
 -10   6   3      326.15      386.93     42.02 o
  -9   6   3        0.14        9.78     28.28 o
  -8   6   3      605.80      669.99     49.16 o
  -7   6   3      678.58      782.58     43.08 o
  -6   6   3     1910.58     1723.74     65.81 o
  -5   6   3      678.33      840.46     40.97 o
  -4   6   3      355.12      294.95     22.47 o
  -3   6   3      724.98      858.96     35.42 o
  -2   6   3     3869.06     3613.20    120.52 o
  -1   6   3      503.38      604.97     30.66 o
   0   6   3     2817.25     2815.02     82.46 o
   1   6   3        1.28       12.69     14.27 o
   2   6   3      506.62      493.18     25.90 o
   3   6   3     2719.92     2454.79     79.02 o
   4   6   3      353.34      405.43     28.81 o
   5   6   3      149.56      127.66     23.52 o
   6   6   3     1338.38     1440.15     57.88 o
   7   6   3      182.65      242.89     27.75 o
   8   6   3       10.55       35.68     27.22 o
   9   6   3       25.86      -33.83     33.83 o
  10   6   3      142.54      187.39     40.70 o
  11   6   3       16.13      -35.68     35.68 o
  12   6   3      139.84       66.07     43.61 o
  13   6   3       26.17      -21.94     48.63 o
 -13   7   3        5.43      -52.86     52.86 o
 -12   7   3      399.69      422.35     76.65 o
 -11   7   3        0.20      -37.79     37.79 o
 -10   7   3      176.81      195.58     42.29 o
  -9   7   3      138.72      165.98     41.76 o
  -8   7   3      545.08      566.39     55.50 o
  -7   7   3        0.35      -17.18     25.90 o
  -6   7   3     2356.60     2330.57     93.30 o
  -5   7   3       22.20       53.92     23.26 o
  -4   7   3     2096.70     1951.30     72.42 o
  -3   7   3      102.96       91.45     24.84 o
  -2   7   3      920.72     1045.56     49.42 o
  -1   7   3     2342.36     2623.41     93.03 o
   0   7   3     4264.56     4187.51    141.66 o
   1   7   3      111.20       90.92     22.73 o
   2   7   3      603.57      667.61     33.30 o
   3   7   3     1381.39     1596.35     89.33 o
   4   7   3     3305.11     3164.16    121.84 o
   5   7   3      268.91      286.76     29.34 o
   6   7   3       49.69       67.13     27.22 o
   7   7   3      417.53      523.04     37.53 o
   8   7   3      253.84      280.68     35.42 o
   9   7   3        3.95      -28.28     28.28 o
  10   7   3      337.48      444.28     59.73 o
  11   7   3       73.49       -3.70     40.70 o
  12   7   3      201.10      148.53     52.86 o
  13   7   3       14.52       54.71    104.13 o
 -12   8   3      324.00      327.99     56.56 o
 -11   8   3        2.05        6.34     40.44 o
 -10   8   3     1168.95     1444.12     86.69 o
  -9   8   3       34.36      -15.59     40.44 o
  -8   8   3      400.92      467.54     52.86 o
  -7   8   3        2.77       43.08     29.87 o
  -6   8   3     1039.49     1292.41     60.26 o
  -5   8   3        2.39       -8.72     22.73 o
  -4   8   3     5146.32     5154.57    190.56 o
  -3   8   3        1.34      -10.84     22.47 o
  -2   8   3     1299.77     1517.59     66.07 o
  -1   8   3      352.78      479.17     33.83 o
   0   8   3     3762.24     3522.81    122.10 o
   1   8   3       88.77       76.65     27.75 o
   2   8   3     1319.77     1307.21     64.22 o
   3   8   3     1454.45     1478.74     70.83 o
   4   8   3      239.20      246.32     34.62 o
   5   8   3       14.83      -28.81     30.13 o
   6   8   3       47.09       76.38     32.51 o
   7   8   3       40.69       84.05     34.62 o
   8   8   3      684.81      857.91     62.37 o
   9   8   3        3.22      -38.32     38.32 o
  10   8   3      326.86      279.10     57.88 o
  11   8   3        8.52      -48.37     48.37 o
  12   8   3      156.83      279.36     66.34 o
 -11   9   3        8.57       54.45     71.36 o
  -9   9   3       10.42      -79.29     79.29 o
  -8   9   3      136.47      136.64     54.97 o
  -7   9   3      140.09      123.16     35.42 o
  -6   9   3      469.07      560.31     46.52 o
  -5   9   3       84.59       80.87     31.72 o
  -4   9   3      665.21      730.52     49.69 o
  -3   9   3     1059.56     1039.74     53.39 o
  -2   9   3     2085.50     2047.77     87.22 o
  -1   9   3      193.97      194.26     34.09 o
   0   9   3      210.74      225.97     36.74 o
   1   9   3      917.92     1068.02     59.73 o
   2   9   3     1765.78     1758.63     79.29 o
   3   9   3      348.79      361.82     44.93 o
   4   9   3       10.77       31.98     33.30 o
   5   9   3      110.92      186.06     41.23 o
   6   9   3      719.83     1004.06     70.83 o
   7   9   3      592.74      644.09     57.88 o
   8   9   3      462.01      566.92     81.40 o
   9   9   3       44.47       44.40     50.48 o
  10   9   3      485.76      723.91     82.20 o
  11   9   3       10.18        7.40     79.55 o
 -10  10   3       38.31      -43.61     82.99 o
  -9  10   3       90.67        0.00     84.84 o
  -8  10   3      430.78      482.34    113.38 o
  -7  10   3      382.91      465.16     64.22 o
  -6  10   3      117.77       98.32     47.57 o
  -5  10   3       44.06      111.27     51.01 o
  -4  10   3      331.87      339.09     58.94 o
  -3  10   3       73.12      183.42     53.12 o
  -2  10   3      194.13      251.61     55.50 o
  -1  10   3       35.13      -13.21     46.25 o
   0  10   3     1671.28     1706.83    111.27 o
   1  10   3     1134.64     1087.84     86.69 o
   2  10   3      304.55      350.99     47.31 o
   3  10   3      503.69      527.80     54.45 o
   4  10   3     2208.84     2319.47    115.23 o
   5  10   3      249.79      282.53     48.37 o
   6  10   3      198.38      274.08     49.69 o
   7  10   3      382.44      389.57     74.27 o
   8  10   3     1232.12     1499.09    183.16 o
   9  10   3       16.18        4.49     70.30 o
  10  10   3       90.72       10.84     75.85 o
  -9  11   3       13.68      109.15    100.43 o
  -8  11   3       35.47      -38.59     80.08 o
  -7  11   3      205.55      225.71     62.90 o
  -6  11   3      971.35     1200.96     95.15 o
  -5  11   3      152.58      184.74     56.56 o
  -4  11   3        1.68       37.79     47.84 o
  -3  11   3      774.77      727.61     77.17 o
  -2  11   3     2103.29     2255.24    136.64 o
  -1  11   3      599.02      569.56     71.89 o
   0  11   3      123.10      112.33     53.92 o
   1  11   3      383.42      509.30     72.95 o
   2  11   3     2164.31     1932.01    124.22 o
   3  11   3      192.35      237.07     58.94 o
   4  11   3      155.60      192.14     59.20 o
   5  11   3     1018.31     1075.16     90.13 o
   6  11   3     1764.85     1930.69    153.82 o
   7  11   3        6.91      192.67    104.66 o
   8  11   3      142.71      183.42     76.65 o
   9  11   3       38.45       78.23     95.68 o
  -7  12   3       64.17      279.36     68.98 o
  -6  12   3      152.77      161.22     62.37 o
  -5  12   3      135.35      125.54     58.67 o
  -4  12   3      723.08      836.50     88.01 o
  -3  12   3      164.19       43.08     56.03 o
  -2  12   3       75.27       90.92     62.11 o
  -1  12   3      368.58      414.95     65.28 o
   0  12   3     1613.37     1755.99    121.58 o
   1  12   3      113.56      168.89     58.67 o
   2  12   3      227.79      192.14     60.79 o
   3  12   3      135.12      200.87     62.90 o
   4  12   3      313.23      495.82     76.91 o
   5  12   3        1.82       53.12     58.94 o
   6  12   3       83.56      137.43     61.85 o
   7  12   3       25.94      158.31    111.00 o
  -5  13   3       52.53      215.14     71.10 o
  -4  13   3       82.14       75.85     65.81 o
  -3  13   3       18.29      123.69     63.43 o
  -2  13   3      552.82      625.33     80.87 o
  -1  13   3      178.96      230.47     66.60 o
   0  13   3      141.02      145.36     63.96 o
   1  13   3       13.86       23.26     58.67 o
   2  13   3      808.13      920.54     93.56 o
   3  13   3      226.17      220.69     63.70 o
   4  13   3       93.62      222.54     66.34 o
   5  13   3      206.23      279.89     68.19 o
 -15   0   4      117.37      122.10     73.74 o
 -14   0   4       81.01      -32.51     58.67 o
 -13   0   4      144.53       95.94     55.50 o
 -12   0   4       16.99      -14.54     52.59 o
 -11   0   4      151.18      167.30     54.97 o
 -10   0   4       33.88      -37.53     37.53 o
  -9   0   4     6369.59     6184.54    351.51 o
  -8   0   4       10.69       74.00     38.06 o
  -7   0   4    17224.16    18525.07    830.68 o
  -6   0   4    35917.48    39033.41   1740.92 o
  -5   0   4    22860.30    24427.86   1092.34 o
  -4   0   4    27158.01    29187.58   1132.25 o
  -3   0   4    33781.41    37597.49   1456.80 o
  -2   0   4     7698.52     8759.58    392.48 o
  -1   0   4     1683.63     1656.61     66.34 o
   0   0   4     9417.56    10401.39    403.05 o
   1   0   4     1292.79     1475.83     60.52 o
   2   0   4    18451.24    20194.10    901.78 o
   3   0   4    21266.11    21440.52    958.07 o
   4   0   4     1695.37     1723.48     83.52 o
   5   0   4      528.69      589.91     40.44 o
   6   0   4     1253.79     1005.91     56.82 o
   7   0   4     2542.11     2030.33    126.60 o
   8   0   4      100.73       99.11     42.55 o
   9   0   4      598.85      606.30     66.07 o
  10   0   4      546.06      460.93     64.22 o
  11   0   4      579.11      544.19     71.62 o
  12   0   4     1261.39     1336.55    114.44 o
  13   0   4      337.34      253.46     68.72 o
  14   0   4       97.60       54.71     63.96 o
 -15   1   4       95.57      153.82     51.80 o
 -14   1   4       14.63       42.82     45.19 o
 -13   1   4      147.86      195.32     43.34 o
 -12   1   4      190.70      175.23     39.64 o
 -11   1   4     1087.50     1308.53     75.59 o
 -10   1   4        8.53       38.32     31.45 o
  -9   1   4     1377.74     1355.05     67.66 o
  -8   1   4      850.16      892.26     60.79 o
  -7   1   4    15194.38    15685.73    498.46 o
  -6   1   4     3054.59     3269.35     94.09 o
  -5   1   4     4176.78     4024.18    113.91 o
  -4   1   4     8053.99     8235.48    262.71 o
  -3   1   4     3972.92     3361.85    108.89 o
  -2   1   4     2426.15     2794.67     90.65 o
  -1   1   4       50.90      108.89      7.93 o
   0   1   4    17363.34    17315.38    506.13 o
   1   1   4    31765.74    33177.66    968.91 o
   2   1   4     2566.92     2851.49     86.16 o
   3   1   4     1725.55     1955.27     65.81 o
   4   1   4     7831.07     8083.77    239.19 o
   5   1   4     8690.63     8026.95    256.90 o
   6   1   4      208.01      339.36     20.88 o
   7   1   4      640.72      833.59     50.74 o
   8   1   4     1474.10     1559.08     74.53 o
   9   1   4      632.23      579.34     47.84 o
  10   1   4      368.32      449.57     45.72 o
  11   1   4       28.40      105.98     35.94 o
  12   1   4      987.23     1057.45     70.83 o
  13   1   4      565.09      515.64     56.03 o
  14   1   4       66.88       31.45     45.72 o
 -15   2   4      102.23       47.57     47.57 o
 -14   2   4        1.10      -24.32     40.70 o
 -13   2   4      427.08      450.36     51.80 o
 -12   2   4       42.29       48.63     37.00 o
 -11   2   4      691.25      739.50     57.09 o
 -10   2   4      437.61      497.14     45.19 o
  -9   2   4     1581.22     1572.04     78.23 o
  -8   2   4      406.94      437.41     33.83 o
  -7   2   4     1735.13     1527.63     52.07 o
  -6   2   4     2635.46     2609.66     81.93 o
  -5   2   4    11433.91    12015.18    353.89 o
  -4   2   4      133.94      177.08     13.74 o
  -3   2   4     3678.47     3323.00    100.17 o
  -2   2   4     2469.73     2335.59     66.34 o
  -1   2   4     4597.78     4279.22    119.20 o
   0   2   4    46697.21    50184.34   1464.47 o
   1   2   4    51892.24    54816.67   1498.56 o
   2   2   4       82.76      168.09     14.27 o
   3   2   4     8844.24     8279.09    244.74 o
   4   2   4      131.62       84.84     13.74 o
   5   2   4     2125.65     1961.08     67.92 o
   6   2   4    10179.77    10070.49    322.44 o
   7   2   4     4210.51     3923.22    160.96 o
   8   2   4     1572.73     1440.42     70.04 o
   9   2   4      529.88      619.25     48.37 o
  10   2   4      738.80      796.33     57.35 o
  11   2   4      556.18      598.63     58.67 o
  12   2   4      245.04      278.57     45.19 o
  13   2   4       78.29       73.21     42.55 o
  14   2   4       79.50       83.25     46.78 o
 -15   3   4       19.98       35.68     47.31 o
 -14   3   4       39.01      -11.10     42.82 o
 -13   3   4      315.85      225.71     45.19 o
 -12   3   4       79.68       83.52     36.21 o
 -11   3   4     1965.74     1789.55     89.60 o
 -10   3   4      427.73      315.83     39.38 o
  -9   3   4       70.31       60.26     26.17 o
  -8   3   4      596.82      656.25     40.44 o
  -7   3   4     2715.47     2351.97     76.12 o
  -6   3   4     1949.25     1784.27     58.15 o
  -5   3   4     4846.60     5043.83    151.44 o
  -4   3   4       81.56      111.00     13.21 o
  -3   3   4     1689.79     1368.53     44.40 o
  -2   3   4      771.42      774.39     27.75 o
  -1   3   4     1818.59     1557.76     54.18 o
   0   3   4     5917.91     5693.74    183.69 o
   1   3   4      617.43      542.60     22.99 o
   2   3   4      949.57      798.18     29.87 o
   3   3   4     4156.73     4029.73    113.91 o
   4   3   4     8311.50     8258.21    245.27 o
   5   3   4     5258.76     5086.65    153.56 o
   6   3   4     5283.74     5126.03    167.83 o
   7   3   4      216.46      180.25     30.92 o
   8   3   4     1251.94     1382.01     73.21 o
   9   3   4       53.14       54.18     32.77 o
  10   3   4      424.36      514.85     49.42 o
  11   3   4      150.86      117.61     38.32 o
  12   3   4      525.27      482.34     51.01 o
  13   3   4      138.31       90.13     43.87 o
  14   3   4       93.93       79.02     49.95 o
 -14   4   4       60.18       69.77     47.84 o
 -13   4   4      317.19      280.15     49.42 o
 -12   4   4      499.02      487.89     50.22 o
 -11   4   4     1032.18      914.20     62.64 o
 -10   4   4       61.80       49.95     28.54 o
  -9   4   4       56.77       42.02     25.90 o
  -8   4   4      284.85      286.76     32.24 o
  -7   4   4     1393.99     1302.72     51.27 o
  -6   4   4      534.57      520.14     30.39 o
  -5   4   4     1712.09     1497.77     50.22 o
  -4   4   4       30.29        5.02     12.42 o
  -3   4   4     1555.66     1315.40     40.97 o
  -2   4   4     2216.36     1986.19     67.40 o
  -1   4   4     4964.04     4848.78    158.05 o
   0   4   4     6745.69     6519.66    210.64 o
   1   4   4     5296.23     4992.82    149.59 o
   2   4   4     3504.53     3414.71    104.13 o
   3   4   4     3214.53     3079.32     94.88 o
   4   4   4     2724.75     2699.79     79.02 o
   5   4   4     2453.68     2305.72     69.51 o
   6   4   4     5836.93     5804.48    190.29 o
   7   4   4      354.68      393.27     39.12 o
   8   4   4      711.18      683.21     49.42 o
   9   4   4      329.73      284.91     38.32 o
  10   4   4      461.99      434.24     45.19 o
  11   4   4      327.62      315.04     46.25 o
  12   4   4      178.33      151.18     44.14 o
  13   4   4      140.88       91.45     44.67 o
  14   4   4        8.32      -38.06     48.37 o
 -14   5   4       27.54      -26.43     46.52 o
 -13   5   4      366.53      429.75     53.39 o
 -12   5   4      168.36      151.18     42.55 o
 -11   5   4      443.97      450.10     44.14 o
 -10   5   4      293.75      300.77     37.53 o
  -9   5   4      345.91      375.30     36.47 o
  -8   5   4        4.63      -26.96     26.96 o
  -7   5   4      279.19      279.89     26.69 o
  -6   5   4      864.94      954.11     44.40 o
  -5   5   4     2337.50     2219.30     77.97 o
  -4   5   4       19.08       32.77     15.33 o
  -3   5   4      490.26      464.10     22.20 o
  -2   5   4      818.92      830.95     42.02 o
  -1   5   4     7858.25     7591.12    245.53 o
   0   5   4     2697.52     2554.16     87.48 o
   1   5   4     1717.04     1894.21     61.32 o
   2   5   4      332.45      318.48     20.35 o
   3   5   4     2862.93     2600.41     82.20 o
   4   5   4      465.55      511.94     27.49 o
   5   5   4      509.77      651.76     33.57 o
   6   5   4     3256.79     2973.60     95.41 o
   7   5   4     6530.13     6118.99    219.89 o
   8   5   4       27.49      -16.12     31.45 o
   9   5   4       36.38       24.58     31.45 o
  10   5   4     1207.69     1355.84     77.44 o
  11   5   4      385.62      392.22     48.63 o
  12   5   4      238.90      311.61     52.07 o
  13   5   4       85.41       23.52     47.31 o
 -14   6   4        1.09      -14.80     95.15 o
 -13   6   4      210.15      219.89     57.09 o
 -12   6   4      170.28      193.99     45.72 o
 -11   6   4      640.69      657.31     50.22 o
 -10   6   4        4.06      -24.58     29.60 o
  -9   6   4       49.72       82.46     32.24 o
  -8   6   4      652.04      673.69     43.34 o
  -7   6   4     1395.77     1533.98     72.95 o
  -6   6   4       26.30       14.27     19.56 o
  -5   6   4      436.79      438.20     29.87 o
  -4   6   4      836.37      906.01     38.32 o
  -3   6   4     2983.41     2767.18     94.62 o
  -2   6   4       46.45       29.60     17.18 o
  -1   6   4      664.93      807.16     39.12 o
   0   6   4      808.75      793.15     34.62 o
   1   6   4     4724.81     4577.09    139.55 o
   2   6   4       85.15       74.80     16.39 o
   3   6   4       18.11       -1.32     16.65 o
   4   6   4     1708.24     1566.48     62.64 o
   5   6   4     2754.32     2571.08     90.92 o
   6   6   4     1346.27     1425.35     55.50 o
   7   6   4      374.71      412.04     34.89 o
   8   6   4      143.38      232.32     36.21 o
   9   6   4      153.80      171.00     37.27 o
  10   6   4       88.37      106.78     40.17 o
  11   6   4        1.16      -15.33     38.59 o
  12   6   4      494.66      516.96     57.88 o
  13   6   4      219.38      262.45     56.03 o
 -13   7   4      152.22       70.30     57.62 o
 -12   7   4        0.42      -37.79     43.61 o
 -11   7   4      307.29      299.18     47.57 o
 -10   7   4      601.96      595.46     55.24 o
  -9   7   4      756.76      842.58     68.45 o
  -8   7   4       28.24       33.04     33.83 o
  -7   7   4       30.64      107.57     34.62 o
  -6   7   4      579.64      649.11     44.40 o
  -5   7   4     3338.25     3251.64    112.33 o
  -4   7   4        0.82      -12.69     20.35 o
  -3   7   4        0.87      -21.94     21.94 o
  -2   7   4     4637.32     4593.47    154.08 o
  -1   7   4     7455.44     7280.57    238.40 o
   0   7   4       43.83       16.12     20.35 o
   1   7   4      386.43      484.46     33.57 o
   2   7   4     2560.38     2390.30     86.69 o
   3   7   4     4703.72     4505.20    166.51 o
   4   7   4       42.09       67.66     26.17 o
   5   7   4     1561.61     1658.72     76.12 o
   6   7   4     3773.56     3833.62    132.94 o
   7   7   4      355.96      392.74     39.91 o
   8   7   4      119.92      144.57     39.38 o
   9   7   4      278.66      228.09     51.27 o
  10   7   4       54.82      -22.73     45.72 o
  11   7   4        1.91      -45.19     53.12 o
  12   7   4       25.35       12.95     55.24 o
 -12   8   4        2.21       45.72     52.33 o
 -11   8   4      917.66      957.81     84.57 o
 -10   8   4       16.07      -36.21     54.71 o
  -9   8   4      637.45      682.15     63.70 o
  -8   8   4      110.66      155.41     42.02 o
  -7   8   4      428.85      497.14     42.29 o
  -6   8   4      186.66      200.60     29.07 o
  -5   8   4      926.40     1079.39     53.65 o
  -4   8   4     1145.88     1423.24     69.77 o
  -3   8   4     5102.16     4807.55    162.28 o
  -2   8   4       51.97       18.24     24.05 o
  -1   8   4       22.08       19.56     23.26 o
   0   8   4     1385.13     1413.19     59.47 o
   1   8   4      872.85     1047.14     56.30 o
   2   8   4      121.34       90.13     28.81 o
   3   8   4      298.14      285.18     35.68 o
   4   8   4      312.54      359.97     38.06 o
   5   8   4     3168.46     3142.48    128.71 o
   6   8   4      476.83      604.45     46.25 o
   7   8   4        7.18       14.80     31.98 o
   8   8   4      493.91      601.27     62.90 o
   9   8   4       21.91        6.61     44.14 o
  10   8   4       52.87       37.27     47.84 o
  11   8   4       22.62      -42.55     53.65 o
  12   8   4       59.68      118.40     64.22 o
 -11   9   4      138.34      177.34     57.62 o
 -10   9   4        5.51      159.11     62.64 o
  -9   9   4      399.62      504.28     71.36 o
  -8   9   4      202.96       43.87     43.34 o
  -7   9   4        4.67       -5.81     32.51 o
  -6   9   4     1357.30     1500.15     76.12 o
  -5   9   4     1747.88     1859.85     94.62 o
  -4   9   4       54.77       72.42     31.98 o
  -3   9   4       51.36       62.64     34.36 o
  -2   9   4       51.63       56.56     30.66 o
  -1   9   4      418.29      412.83     39.38 o
   0   9   4      337.81      298.39     36.74 o
   1   9   4      201.23      251.61     35.68 o
   2   9   4       18.60       -8.19     27.49 o
   3   9   4     1466.33     1561.99     75.32 o
   4   9   4        2.22        8.46     30.66 o
   5   9   4       93.63       13.21     32.77 o
   6   9   4      438.05      560.04     49.16 o
   7   9   4      626.64      611.58     54.97 o
   8   9   4      285.33      279.10     56.30 o
   9   9   4       22.29       51.01     66.60 o
  10   9   4       79.16      -28.54     70.57 o
  11   9   4       18.25      -70.83     73.47 o
 -10  10   4      118.78       71.62     85.63 o
  -9  10   4       15.16       12.95     79.02 o
  -8  10   4        3.02      -25.64     70.30 o
  -7  10   4      255.85      309.23     61.32 o
  -6  10   4       47.36      -11.10     49.16 o
  -5  10   4       35.36       50.22     47.31 o
  -4  10   4       43.59       94.09     49.95 o
  -3  10   4       70.75      -38.32     50.22 o
  -2  10   4       13.72        3.96     43.87 o
  -1  10   4       63.79      132.15     52.59 o
   0  10   4       26.73       46.78     47.04 o
   1  10   4      302.31      287.82     55.50 o
   2  10   4       11.56       -7.14     48.89 o
   3  10   4      185.67      236.02     55.77 o
   4  10   4      413.68      460.93     66.34 o
   5  10   4      461.64      353.10     71.89 o
   6  10   4      104.05      103.87     54.18 o
   7  10   4        8.40      143.51     80.87 o
   8  10   4       42.38       41.23     62.11 o
   9  10   4      133.85       49.95     67.92 o
  10  10   4       77.64        9.51     79.55 o
  -9  11   4      106.16       81.14     95.68 o
  -8  11   4       17.11       14.27     91.98 o
  -7  11   4       84.82      -17.71     71.89 o
  -6  11   4      150.19      131.88     53.65 o
  -5  11   4        8.94       78.23     51.27 o
  -4  11   4       70.55       19.03     49.95 o
  -3  11   4      401.67      423.67     66.87 o
  -2  11   4      241.76      254.52     56.30 o
  -1  11   4      135.68      131.62     56.03 o
   0  11   4       20.57       30.13     50.22 o
   1  11   4       23.70      -45.19     45.19 o
   2  11   4        0.89      -15.33     52.59 o
   3  11   4      133.31      158.58     55.77 o
   4  11   4      137.05      248.17     60.26 o
   5  11   4        7.47      105.72     54.97 o
   6  11   4       38.45        8.19     61.58 o
   7  11   4       31.21       32.51     83.78 o
   8  11   4       33.74       70.57     92.77 o
  -7  12   4        0.97       -2.64     56.56 o
  -6  12   4       14.50      -46.78     57.09 o
  -5  12   4       30.49        8.46     54.45 o
  -4  12   4       10.88      -36.21     56.30 o
  -3  12   4       20.16      120.25     56.56 o
  -2  12   4       23.69       99.90     57.09 o
  -1  12   4       54.63       15.06     58.67 o
   0  12   4       17.28       36.21     56.82 o
   1  12   4       21.59       44.40     53.92 o
   2  12   4      230.00      127.66     66.34 o
   3  12   4       34.42       53.39     58.94 o
   4  12   4      345.63      301.30     65.81 o
   5  12   4      131.17      259.80     65.28 o
   6  12   4       26.48       93.56     59.47 o
   7  12   4        3.06      -93.83     93.83 o
  -5  13   4       20.23      149.06     67.13 o
  -4  13   4       67.10       18.50     64.49 o
  -3  13   4       99.21       42.29     60.79 o
  -2  13   4       28.27      160.96     61.05 o
  -1  13   4       53.52      120.78     60.00 o
   0  13   4      586.53      745.58     85.37 o
   1  13   4      214.35      207.47     65.02 o
   2  13   4       26.58       30.66     62.64 o
   3  13   4      143.73      287.29     71.10 o
   4  13   4      112.46      196.11     69.77 o
 -15   1   5       23.36       10.57     49.42 o
 -14   1   5        4.02      -33.30     40.97 o
 -13   1   5       33.17      -38.59     38.59 o
 -12   1   5       43.38       35.15     36.47 o
 -11   1   5      108.44       93.03     36.47 o
 -10   1   5      834.38      839.67     56.56 o
  -9   1   5        7.49      -12.16     25.90 o
  -8   1   5       20.22      -17.44     17.44 o
  -7   1   5      516.08      519.87     24.84 o
  -6   1   5       89.43      112.33     13.48 o
  -5   1   5       83.76       99.64     14.01 o
  -4   1   5        0.49       -6.87     11.36 o
  -3   1   5     2668.87     2599.88     85.63 o
  -2   1   5      588.51      564.01     19.82 o
  -1   1   5      586.23      580.39     19.56 o
   0   1   5     1415.57     1432.49     44.67 o
   1   1   5     6439.43     6239.25    184.48 o
   2   1   5     6107.08     6547.42    193.99 o
   3   1   5      598.13      727.87     28.54 o
   4   1   5     1943.12     1919.32     65.55 o
   5   1   5      481.45      420.50     21.14 o
   6   1   5      244.17      285.18     20.88 o
   7   1   5      218.93      212.49     30.66 o
   8   1   5      378.68      403.32     39.64 o
   9   1   5        9.72      -28.81     28.81 o
  10   1   5      152.96      111.27     36.74 o
  11   1   5        1.93      -31.72     31.72 o
  12   1   5        3.48       15.86     36.74 o
  13   1   5      159.05      105.19     44.14 o
  14   1   5        6.48       61.58     49.16 o
 -15   2   5        0.61      -45.46     45.46 o
 -14   2   5        9.08      -42.29     42.29 o
 -13   2   5        9.36      -39.12     39.12 o
 -12   2   5        0.30       -3.44     35.94 o
 -11   2   5       70.35       76.65     33.83 o
 -10   2   5       10.59      -16.39     30.13 o
  -9   2   5       46.62       27.22     27.75 o
  -8   2   5       20.87      -10.04     17.71 o
  -7   2   5       17.36       14.27     15.06 o
  -6   2   5      236.83      259.54     21.14 o
  -5   2   5      231.73      265.62     19.29 o
  -4   2   5     1729.15     1599.79     47.84 o
  -3   2   5        0.17       -8.19      8.19 o
  -2   2   5     1395.42     1341.30     37.79 o
  -1   2   5       83.66       43.61     10.84 o
   0   2   5    10312.39    11020.10    323.76 o
   1   2   5    16752.32    18046.69    495.29 o
   2   2   5     6187.15     6656.31    184.74 o
   3   2   5     7186.48     7259.69    215.40 o
   4   2   5       68.44       95.68     16.12 o
   5   2   5        0.41        6.61     14.80 o
   6   2   5     4620.58     4635.76    151.97 o
   7   2   5      115.16       63.43     27.22 o
   8   2   5       99.53       97.00     31.72 o
   9   2   5        0.17      -29.07     29.07 o
  10   2   5      191.90      193.99     37.27 o
  11   2   5       60.23       34.36     37.00 o
  12   2   5       96.57       91.18     38.59 o
  13   2   5       27.04       48.89     41.76 o
  14   2   5       59.65       84.84     48.89 o
 -15   3   5        6.31        4.49     45.99 o
 -14   3   5        4.58      -42.55     44.93 o
 -13   3   5        4.04      -30.39     37.00 o
 -12   3   5       51.40      -27.22     36.47 o
 -11   3   5       95.37      116.55     36.21 o
 -10   3   5      129.08      124.48     33.83 o
  -9   3   5       14.55      -10.84     24.58 o
  -8   3   5        1.86       -7.40     18.50 o
  -7   3   5     1168.15     1055.60     44.67 o
  -6   3   5      305.27      332.48     20.35 o
  -5   3   5      487.34      626.38     26.96 o
  -4   3   5     4771.89     5081.36    152.23 o
  -3   3   5     7297.75     7255.20    200.60 o
  -2   3   5     1821.51     1665.86     52.59 o
  -1   3   5     2256.74     2426.51     74.27 o
   0   3   5       13.91       61.58     11.36 o
   1   3   5     1335.66     1257.52     41.49 o
   2   3   5    12483.57    13636.90    375.57 o
   3   3   5       56.98      146.42     15.86 o
   4   3   5      760.83      858.43     35.15 o
   5   3   5     8132.27     8099.36    241.57 o
   6   3   5       39.09       66.34     19.29 o
   7   3   5        6.68      -25.64     25.64 o
   8   3   5       17.64       35.68     30.92 o
   9   3   5       86.57       77.17     33.04 o
  10   3   5      252.35      253.99     42.29 o
  11   3   5        7.05       25.64     34.89 o
  12   3   5        2.72       -3.70     40.44 o
  13   3   5      139.48      113.65     45.46 o
  14   3   5        5.45      -45.99     45.99 o
 -14   4   5        8.40      -10.57     45.46 o
 -13   4   5      117.87       52.33     43.34 o
 -12   4   5        0.56       20.09     37.27 o
 -11   4   5      250.15      238.40     41.76 o
 -10   4   5       31.71        5.55     27.22 o
  -9   4   5     1138.86     1292.67     63.17 o
  -8   4   5      865.00      870.86     45.99 o
  -7   4   5        4.09       21.94     18.77 o
  -6   4   5       25.96        2.38     16.91 o
  -5   4   5      404.64      343.06     22.73 o
  -4   4   5       28.25       33.30     12.95 o
  -3   4   5       15.28        8.46     10.84 o
  -2   4   5      442.09      519.34     26.17 o
  -1   4   5     4153.03     3743.76    123.69 o
   0   4   5     1104.77     1166.08     43.34 o
   1   4   5      226.67      304.47     18.24 o
   2   4   5      245.89      437.94     22.73 o
   3   4   5     3048.08     2762.43     80.35 o
   4   4   5     4661.61     4432.52    126.33 o
   5   4   5       55.97       34.62     17.18 o
   6   4   5      650.40      785.22     40.17 o
   7   4   5     2437.35     2229.87     98.58 o
   8   4   5       59.70       31.45     31.19 o
   9   4   5      147.07      128.18     36.21 o
  10   4   5      154.26      162.28     38.85 o
  11   4   5      189.80      151.97     39.64 o
  12   4   5      130.83       65.55     40.44 o
  13   4   5        5.88      -40.97     40.97 o
  14   4   5        1.11      -43.61     43.61 o
 -14   5   5       13.87      -28.02     46.78 o
 -13   5   5      239.62      281.48     49.69 o
 -12   5   5       13.98       47.04     39.64 o
 -11   5   5     1087.35     1120.88     63.96 o
 -10   5   5        3.03       35.68     30.13 o
  -9   5   5       30.14       48.10     27.75 o
  -8   5   5        8.93       -7.40     23.26 o
  -7   5   5      165.82      145.63     22.47 o
  -6   5   5     3077.03     3198.78    108.89 o
  -5   5   5      792.58      838.61     40.97 o
  -4   5   5     1001.08     1089.96     40.70 o
  -3   5   5     6788.58     6988.26    208.00 o
  -2   5   5     5167.33     5014.50    164.66 o
  -1   5   5      122.06      144.04     18.77 o
   0   5   5      160.92      197.69     20.09 o
   1   5   5     2257.74     1926.46     62.37 o
   2   5   5      827.43      815.35     32.77 o
   3   5   5       27.16        1.85     14.80 o
   4   5   5      160.88      170.47     21.41 o
   5   5   5     4058.33     3893.61    121.05 o
   6   5   5     1673.47     1565.43     60.26 o
   7   5   5      451.09      430.80     47.31 o
   8   5   5      522.38      538.64     46.52 o
   9   5   5      554.12      550.79     48.89 o
  10   5   5       94.84       55.50     35.15 o
  11   5   5      117.13      115.76     40.44 o
  12   5   5       35.68       59.47     43.87 o
  13   5   5       42.58       -6.08     47.04 o
 -13   6   5       80.89       61.58     54.71 o
 -12   6   5       13.28      -18.77     41.76 o
 -11   6   5      202.35      286.50     45.46 o
 -10   6   5       97.81       39.38     35.94 o
  -9   6   5      472.68      439.52     43.08 o
  -8   6   5      398.49      370.28     33.57 o
  -7   6   5        4.07       27.49     22.47 o
  -6   6   5      392.67      401.47     29.87 o
  -5   6   5      981.04     1053.49     42.82 o
  -4   6   5     1572.12     1540.06     58.94 o
  -3   6   5       99.23      117.35     22.99 o
  -2   6   5        6.18        3.44     17.44 o
  -1   6   5     3815.03     3694.34    124.48 o
   0   6   5      308.49      304.47     24.84 o
   1   6   5     1926.99     1866.20     61.58 o
   2   6   5        0.03      -16.39     22.99 o
   3   6   5     2984.75     2756.88     87.75 o
   4   6   5     1070.49     1108.19     49.16 o
   5   6   5       15.47       -8.19     20.35 o
   6   6   5      245.46      278.57     27.75 o
   7   6   5     1296.40     1421.12     75.59 o
   8   6   5       50.65       40.97     33.57 o
   9   6   5     1445.10     1523.93     84.84 o
  10   6   5       34.00       31.45     38.85 o
  11   6   5      408.54      405.43     51.01 o
  12   6   5       96.85       84.84     45.46 o
  13   6   5       61.37       31.19     51.27 o
 -13   7   5      126.88       10.84     65.81 o
 -12   7   5       19.68       -4.23     50.74 o
 -11   7   5      353.63      361.03     60.26 o
 -10   7   5      312.00      261.12     44.40 o
  -9   7   5      297.19      262.45     47.31 o
  -8   7   5      179.85      157.78     31.98 o
  -7   7   5     1002.08     1138.32     60.26 o
  -6   7   5      692.78      705.41     41.23 o
  -5   7   5      724.01      927.15     46.52 o
  -4   7   5      300.54      338.83     32.24 o
  -3   7   5     3469.32     3271.99    113.12 o
  -2   7   5     2083.59     2087.15     76.12 o
  -1   7   5     1482.42     1546.40     61.32 o
   0   7   5      896.01      965.21     45.46 o
   1   7   5     1319.93     1308.00     53.92 o
   2   7   5      378.38      373.19     30.39 o
   3   7   5       66.10        8.99     25.11 o
   4   7   5        6.07       -6.34     25.90 o
   5   7   5      456.96      485.51     41.49 o
   6   7   5      164.46      135.58     38.85 o
   7   7   5      451.76      505.33     46.52 o
   8   7   5      636.25      630.88     61.05 o
   9   7   5      898.62      950.41     77.17 o
  10   7   5      164.72      117.61     50.22 o
  11   7   5       81.09       26.69     49.95 o
  12   7   5      374.97      368.16     68.98 o
 -12   8   5       10.55      -21.41     48.10 o
 -11   8   5      465.67      511.41     66.87 o
 -10   8   5      207.68      259.27     62.64 o
  -9   8   5      371.09      435.03     64.49 o
  -8   8   5       65.35       26.96     38.06 o
  -7   8   5      592.92      651.49     48.63 o
  -6   8   5        1.59       12.69     30.13 o
  -5   8   5     1707.27     1796.16     79.55 o
  -4   8   5     1497.35     1593.44     83.78 o
  -3   8   5     1030.04     1265.45     63.96 o
  -2   8   5       46.53       51.27     23.52 o
  -1   8   5     2417.54     2393.73     86.95 o
   0   8   5     2504.38     2282.20     84.05 o
   1   8   5     1760.92     1861.70     83.52 o
   2   8   5       39.58       30.66     27.22 o
   3   8   5        4.62      -26.17     26.17 o
   4   8   5      494.43      478.64     41.23 o
   5   8   5       29.59       61.85     32.24 o
   6   8   5      649.07      767.78     46.78 o
   7   8   5      556.32      607.62     52.86 o
   8   8   5      123.27       24.05     38.32 o
   9   8   5     1152.51     1205.19     89.07 o
  10   8   5       77.30       52.33     48.10 o
  11   8   5      179.11      252.40     62.37 o
 -11   9   5      254.53      335.39     62.64 o
 -10   9   5      157.51       90.92     54.97 o
  -9   9   5      408.51      546.83     61.58 o
  -8   9   5       90.59       50.48     40.70 o
  -7   9   5       63.25       63.96     33.57 o
  -6   9   5      648.81      740.56     61.32 o
  -5   9   5     2508.15     2493.90    115.50 o
  -4   9   5     1205.42     1380.42     70.57 o
  -3   9   5      272.01      315.57     37.79 o
  -2   9   5      368.18      352.84     38.59 o
  -1   9   5     2110.42     1895.80     94.09 o
   0   9   5       31.69       26.96     36.21 o
   1   9   5       36.78        0.00     35.42 o
   2   9   5      143.85      117.08     39.12 o
   3   9   5      303.65      423.93     47.84 o
   4   9   5     1353.14     1486.67     86.16 o
   5   9   5      219.74      302.88     45.99 o
   6   9   5      230.28      207.74     46.78 o
   7   9   5     1249.42     1394.96     96.47 o
   8   9   5      428.04      472.30     60.52 o
   9   9   5      294.99      223.86     56.03 o
  10   9   5        0.39       -9.51     67.13 o
  11   9   5      253.40      248.44    111.27 o
 -10  10   5      158.76      151.18     66.87 o
  -9  10   5       21.97       59.20     57.09 o
  -8  10   5        0.58       43.08     56.03 o
  -7  10   5      498.06      571.41     58.67 o
  -6  10   5       60.51       75.59     42.29 o
  -5  10   5        9.00      -37.79     37.79 o
  -4  10   5       65.56       47.04     38.85 o
  -3  10   5     1634.08     1837.92     98.05 o
  -2  10   5     1192.87     1241.66     93.03 o
  -1  10   5      351.68      424.99     62.90 o
   0  10   5       10.46       -8.99     46.52 o
   1  10   5     1546.84     1598.73    108.89 o
   2  10   5      179.04      222.54     55.77 o
   3  10   5      801.21      811.39     75.06 o
   4  10   5        3.88      -20.62     44.40 o
   5  10   5     1128.36     1197.79     96.20 o
   6  10   5      124.45      148.27     57.62 o
   7  10   5      225.00      268.26     89.60 o
   8  10   5       96.04       75.85     87.22 o
   9  10   5      344.17      397.24    109.68 o
  -9  11   5      310.26      202.19    113.12 o
  -8  11   5      327.20      222.01    107.57 o
  -7  11   5       42.48      145.10     57.35 o
  -6  11   5        3.97       -1.59     49.42 o
  -5  11   5      641.97      794.21     82.20 o
  -4  11   5     1056.45     1157.88     95.41 o
  -3  11   5        7.92      -24.32     50.48 o
  -2  11   5       71.01       29.87     67.66 o
  -1  11   5     2174.99     2206.61    169.41 o
   0  11   5     1168.78     1034.19    112.85 o
   2  11   5      188.05      163.86     71.89 o
   3  11   5     2616.19     2562.35    148.53 o
   4  11   5      846.34      921.07     86.16 o
   5  11   5       62.40      183.42     58.67 o
   6  11   5       40.77      104.93     59.47 o
   8  11   5      267.61      338.83    112.06 o
  -7  12   5      461.88      618.72     79.55 o
  -6  12   5      206.55      222.27     63.17 o
  -5  12   5      203.35      347.02     70.83 o
  -4  12   5        0.01       59.47     62.90 o
  -3  12   5      826.41      887.77     87.75 o
  -2  12   5      470.08      376.36     65.02 o
  -1  12   5      100.56      146.68     54.71 o
   0  12   5        0.79       58.67     52.07 o
   1  12   5      860.55      877.99     87.75 o
   2  12   5      384.24      365.52     66.34 o
   3  12   5       11.95       17.18     55.77 o
   4  12   5      136.08       71.10     58.94 o
   5  12   5     1634.61     1653.17    119.73 o
   6  12   5      303.58      483.40     73.47 o
  -5  13   5      271.13      317.42     73.74 o
  -4  13   5      139.85      197.96     69.51 o
  -3  13   5       25.58      104.93     67.92 o
  -2  13   5       96.55      133.73     63.43 o
  -1  13   5      332.09      446.93     75.32 o
   0  13   5      124.28      146.95     61.58 o
   1  13   5      360.77      282.27     68.45 o
   2  13   5       13.58       56.56     62.90 o
   3  13   5      698.10      894.38     92.77 o
   4  13   5      229.45      256.10     67.66 o
 -15   0   6        4.04       -5.55     74.00 o
 -14   0   6      167.83      113.12     61.32 o
 -13   0   6        9.55      -39.64     51.54 o
 -12   0   6     1390.36     1307.47    114.44 o
 -11   0   6     1327.81     1242.99    104.40 o
 -10   0   6     8454.26     8809.26    495.29 o
  -9   0   6     3474.71     3403.08    202.72 o
  -8   0   6    16717.23    17446.21    783.90 o
  -7   0   6     4941.85     5079.51    234.96 o
  -6   0   6      340.39      503.22     38.06 o
  -5   0   6     3065.74     3050.77    124.48 o
  -4   0   6     9686.48     9617.22    376.09 o
  -3   0   6     5088.66     5679.73    257.16 o
  -2   0   6     3365.96     3903.39    153.29 o
  -1   0   6    13218.29    14191.92    550.53 o
   0   0   6      614.03      649.64     31.98 o
   1   0   6     4812.71     5033.53    197.96 o
   2   0   6     1363.59     1223.16     61.85 o
   3   0   6     2202.40     2056.49     98.32 o
   4   0   6    11575.52    11204.85    504.81 o
   5   0   6     1091.82     1010.67     55.50 o
   6   0   6      519.31      581.72     42.55 o
   7   0   6     2317.25     2243.88    139.28 o
   8   0   6     3650.69     3205.39    192.67 o
   9   0   6       73.42       77.70     44.93 o
  10   0   6      726.87      718.89     76.91 o
  11   0   6      425.05      358.39     63.70 o
  12   0   6     1014.43      922.39     97.00 o
  13   0   6        6.59      -57.09     57.09 o
  14   0   6      429.57      424.99     83.52 o
 -15   1   6        8.41      -44.93     44.93 o
 -13   1   6        1.21       56.82     42.02 o
 -12   1   6      618.05      628.23     54.97 o
 -11   1   6       54.27      107.04     34.89 o
 -10   1   6     8073.22     8562.94    339.36 o
  -9   1   6      628.29      801.35     52.33 o
  -8   1   6     2493.16     2507.64     86.95 o
  -7   1   6     4171.94     4128.31    118.40 o
  -6   1   6     3125.56     2818.46     88.01 o
  -5   1   6       26.08        5.29     12.16 o
  -4   1   6     3662.22     3492.94    114.44 o
  -3   1   6     5609.45     5882.45    188.71 o
  -2   1   6    25986.23    26450.52    678.71 o
  -1   1   6      124.69      169.68     11.10 o
   0   1   6     3073.06     2729.92     82.72 o
   1   1   6     4736.83     5309.45    157.78 o
   2   1   6     5174.57     4836.89    144.57 o
   3   1   6      244.45      247.12     16.65 o
   4   1   6     1203.24     1089.69     40.97 o
   5   1   6     9684.46    10516.62    311.08 o
   6   1   6    10378.91     9866.98    292.84 o
   7   1   6     1296.35     1244.84     62.11 o
   8   1   6      424.85      452.48     41.23 o
   9   1   6      437.56      420.23     43.08 o
  10   1   6     1167.38     1354.26     77.70 o
  11   1   6        7.71       74.53     37.27 o
  12   1   6      474.19      446.40     51.01 o
  13   1   6       73.74       65.55     43.34 o
  14   1   6      804.05      690.34     76.65 o
 -15   2   6       96.07      102.55     49.69 o
 -14   2   6      149.74      144.57     48.10 o
 -13   2   6        6.88       31.72     39.12 o
 -12   2   6      395.64      421.82     47.31 o
 -11   2   6       45.17       17.44     34.36 o
 -10   2   6      940.94     1109.52     67.13 o
  -9   2   6      364.45      352.31     37.53 o
  -8   2   6     1721.86     1672.73     62.64 o
  -7   2   6     1106.81     1081.24     41.49 o
  -6   2   6     4945.02     4849.84    158.58 o
  -5   2   6      606.65      779.94     31.98 o
  -4   2   6    10387.10    10137.62    299.71 o
  -3   2   6      371.29      380.85     17.44 o
  -2   2   6     1931.70     1513.36     42.29 o
  -1   2   6      243.97      290.46     16.65 o
   0   2   6    11158.47    10614.67    312.40 o
   1   2   6     5126.30     5586.17    155.67 o
   2   2   6    11189.54    11000.81    303.68 o
   3   2   6     1854.38     1618.82     49.16 o
   4   2   6     8216.97     7641.60    227.29 o
   5   2   6     1378.68     1377.51     51.01 o
   6   2   6     2763.35     2837.22     96.47 o
   7   2   6      748.63      792.63     51.54 o
   8   2   6      663.28      678.71     56.30 o
   9   2   6      179.58      155.14     36.74 o
  10   2   6      725.65      768.84     56.03 o
  11   2   6       37.20       60.00     37.00 o
  12   2   6      512.62      504.81     53.12 o
  13   2   6      214.22      141.93     48.37 o
  14   2   6      366.81      389.04     59.47 o
 -15   3   6        6.33      -47.31     47.31 o
 -14   3   6      105.98      113.65     47.57 o
 -13   3   6       13.23       -8.46     40.97 o
 -12   3   6      727.96      701.44     59.47 o
 -11   3   6       57.78      -16.12     33.30 o
 -10   3   6      298.67      294.69     34.36 o
  -9   3   6       43.07       19.56     25.37 o
  -8   3   6     1448.83     1443.06     51.80 o
  -7   3   6       16.31       29.34     16.12 o
  -6   3   6     3147.54     2884.53     90.13 o
  -5   3   6      221.05      192.67     15.86 o
  -4   3   6     2286.21     2048.30     64.49 o
  -3   3   6      498.91      578.28     22.73 o
  -2   3   6    12243.64    11725.25    321.38 o
  -1   3   6      639.68      744.52     30.92 o
   0   3   6    27037.68    27394.06    801.08 o
   1   3   6     6512.31     6774.98    201.13 o
   2   3   6    23402.89    24805.54    726.82 o
   3   3   6     1183.37     1083.88     38.85 o
   4   3   6     2565.78     2308.10     73.21 o
   5   3   6     2553.44     2461.66     78.76 o
   6   3   6     3805.57     3520.69    118.67 o
   7   3   6      464.15      455.38     40.17 o
   8   3   6     3639.34     3425.28    144.83 o
   9   3   6      144.88      151.44     36.47 o
  10   3   6      545.78      518.81     47.84 o
  11   3   6      125.67       84.84     38.59 o
  12   3   6      346.26      396.71     52.59 o
  13   3   6      193.60      172.85     47.84 o
  14   3   6       68.75       88.01     48.89 o
 -14   4   6      140.29      154.88     50.48 o
 -13   4   6       36.87       19.56     43.08 o
 -12   4   6      493.84      515.38     51.80 o
 -11   4   6       56.96       37.00     35.15 o
 -10   4   6      282.78      377.94     45.19 o
  -9   4   6       20.68        8.99     27.49 o
  -8   4   6      831.13      947.50     44.93 o
  -7   4   6        1.18       -2.64     18.50 o
  -6   4   6     1974.06     1825.76     65.81 o
  -5   4   6       28.10       31.98     14.27 o
  -4   4   6     3978.42     3649.67    104.13 o
  -3   4   6       11.43       16.39     11.63 o
  -2   4   6     5201.44     4985.69    149.59 o
  -1   4   6      303.64      391.42     22.47 o
   0   4   6     5862.84     5681.05    184.74 o
   1   4   6     8047.24     8415.20    249.50 o
   2   4   6    10957.46    11283.87    312.13 o
   3   4   6     1193.80     1148.90     38.06 o
   4   4   6      419.92      285.97     22.73 o
   5   4   6       17.96        0.53     17.18 o
   6   4   6     2201.39     1996.50     72.42 o
   7   4   6      513.96      468.33     42.55 o
   8   4   6     1261.36     1454.16     79.02 o
   9   4   6       16.99      -32.77     32.77 o
  10   4   6      661.24      674.48     56.30 o
  11   4   6       26.53       29.87     37.27 o
  12   4   6      262.41      229.41     47.57 o
  13   4   6       69.15      131.88     49.16 o
 -14   5   6      119.84      131.88     52.07 o
 -13   5   6        9.59      -17.71     42.55 o
 -12   5   6      435.50      436.62     51.27 o
 -11   5   6       54.36        8.72     32.51 o
 -10   5   6      802.24      956.49     56.30 o
  -9   5   6       31.55      -26.96     26.96 o
  -8   5   6      463.60      528.59     34.89 o
  -7   5   6        6.42      -19.29     19.29 o
  -6   5   6      676.06      661.01     44.67 o
  -5   5   6       24.20       21.41     17.71 o
  -4   5   6     5415.72     5121.54    154.61 o
  -3   5   6      140.17      134.00     16.39 o
  -2   5   6     2099.57     2014.47     70.83 o
  -1   5   6     1363.23     1341.83     50.22 o
   0   5   6     7376.68     7186.48    233.11 o
   1   5   6       23.26       12.69     11.36 o
   2   5   6      262.92      233.37     18.50 o
   3   5   6      261.78      246.06     19.29 o
   4   5   6     4609.51     4305.65    123.69 o
   5   5   6        4.64       26.43     21.14 o
   6   5   6     1767.07     1706.83     65.28 o
   7   5   6        3.05      -23.79     30.13 o
   8   5   6     1088.28     1084.94     64.49 o
   9   5   6      226.37      213.02     38.06 o
  10   5   6      132.23       96.73     39.64 o
  11   5   6       61.94       40.44     40.44 o
  12   5   6      382.96      605.50     61.58 o
  13   5   6       10.06      -45.72     45.72 o
 -13   6   6        8.55      -31.19     61.32 o
 -12   6   6      134.28      166.24     52.59 o
 -11   6   6       23.56       28.81     40.17 o
 -10   6   6     1231.94     1388.09     80.87 o
  -9   6   6        4.09       13.21     35.42 o
  -8   6   6      237.87      268.79     34.62 o
  -7   6   6      691.45      696.95     44.93 o
  -6   6   6     1092.78     1171.63     56.03 o
  -5   6   6     1776.32     1644.98     63.43 o
  -4   6   6      335.66      337.77     26.69 o
  -3   6   6      480.20      517.23     31.98 o
  -2   6   6     6704.74     6509.62    213.02 o
  -1   6   6       64.69       66.60     18.50 o
   0   6   6      579.22      615.02     33.30 o
   1   6   6      644.66      661.53     35.42 o
   2   6   6     4797.96     4684.92    156.46 o
   3   6   6       99.70       43.61     21.94 o
   4   6   6       32.22       10.57     21.94 o
   5   6   6      870.26     1065.38     45.99 o
   6   6   6     2730.45     2761.10     98.58 o
   7   6   6      368.33      462.78     44.40 o
   8   6   6       71.73       84.31     34.89 o
   9   6   6      322.15      356.54     45.19 o
  10   6   6      303.64      425.25     49.42 o
  11   6   6      503.91      461.46     53.92 o
  12   6   6      208.21      203.24     48.63 o
  13   6   6       71.35       57.62    107.57 o
 -13   7   6       58.84      -25.90     65.02 o
 -12   7   6      234.01      130.83     57.35 o
 -11   7   6       43.84       56.03     50.22 o
 -10   7   6      269.02      189.24     54.18 o
  -9   7   6      129.35      145.36     50.74 o
  -8   7   6     1023.48     1166.34     75.85 o
  -7   7   6       55.11       32.77     26.69 o
  -6   7   6      245.08      251.35     33.30 o
  -5   7   6      149.03      168.09     29.87 o
  -4   7   6     6396.57     6625.91    268.53 o
  -3   7   6      925.15     1005.38     48.63 o
  -2   7   6       36.66       15.59     21.67 o
  -1   7   6     2316.98     2117.01     77.17 o
   0   7   6     3448.01     3121.61    108.63 o
   1   7   6       41.52       -6.34     20.88 o
   2   7   6      230.23      264.03     28.28 o
   3   7   6     3078.75     2977.04    115.50 o
   4   7   6     1657.05     1692.55     75.85 o
   5   7   6      133.58      116.03     29.34 o
   6   7   6     1196.22     1408.44     63.70 o
   7   7   6       23.41      -27.22     39.38 o
   8   7   6     1459.36     1673.79    106.25 o
   9   7   6       51.69      126.07     48.63 o
  10   7   6        1.29      -44.14     44.14 o
  11   7   6      672.62      675.28     74.00 o
  12   7   6      465.97      423.67     68.98 o
 -12   8   6      173.35      114.70     58.67 o
 -11   8   6        4.31       65.81     52.07 o
 -10   8   6      396.27      336.19     68.98 o
  -9   8   6      539.04      699.33     79.29 o
  -8   8   6       19.71       -7.14     30.92 o
  -7   8   6      686.58      782.58     51.54 o
  -6   8   6     2648.74     2491.26    122.10 o
  -5   8   6      565.75      563.74     50.22 o
  -4   8   6      184.80      211.70     33.83 o
  -3   8   6       42.33       34.62     28.54 o
  -2   8   6      294.45      378.21     38.06 o
  -1   8   6       33.37       42.82     29.07 o
   0   8   6      280.97      302.62     34.36 o
   1   8   6      441.65      448.78     44.14 o
   2   8   6     4475.82     4146.81    175.23 o
   3   8   6       10.96      -32.77     32.77 o
   4   8   6       37.57       39.91     38.06 o
   5   8   6     1737.72     1810.17     93.30 o
   6   8   6      694.20      686.64     52.07 o
   7   8   6       10.84       36.21     42.55 o
   8   8   6        6.19      -42.29     42.29 o
   9   8   6       59.85      105.45     48.89 o
  10   8   6       98.98       69.25     55.77 o
  11   8   6      159.53       81.93     62.11 o
 -11   9   6      123.84      100.70     56.30 o
 -10   9   6       62.56      -46.52     46.52 o
  -9   9   6        8.60        1.06     46.25 o
  -8   9   6      163.68      158.58     41.23 o
  -7   9   6       37.68      -16.91     32.24 o
  -6   9   6     1520.60     1600.05     90.13 o
  -5   9   6      315.28      350.46     39.64 o
  -4   9   6      447.35      396.44     42.29 o
  -3   9   6      727.42      596.78     46.78 o
  -2   9   6      750.87      759.59     50.74 o
  -1   9   6       84.36       33.04     36.21 o
   0   9   6      892.28      902.04     64.75 o
   1   9   6      140.97       93.83     37.00 o
   2   9   6     1150.92     1300.34     77.97 o
   3   9   6        7.95        6.08     38.06 o
   4   9   6     1518.71     1664.27     92.77 o
   5   9   6       18.24        0.79     37.79 o
   6   9   6       51.29       45.72     41.49 o
   7   9   6      537.74      596.78     79.82 o
   8   9   6      256.43      261.39     66.07 o
   9   9   6      196.51      172.32     68.72 o
  10   9   6        3.96      -45.99     63.43 o
 -10  10   6      124.04      150.12     63.96 o
  -9  10   6       60.01       49.16     64.75 o
  -8  10   6       36.32      119.46     63.43 o
  -7  10   6      167.99       92.77     42.82 o
  -6  10   6      128.13       82.72     38.06 o
  -5  10   6       75.26      107.83     38.06 o
  -4  10   6        0.64       43.87     39.64 o
  -3  10   6      161.71      118.40     39.12 o
  -2  10   6      465.05      459.88     49.95 o
  -1  10   6       14.98       27.75     36.21 o
   0  10   6      622.68      649.91     57.35 o
   1  10   6        2.25      -34.36     37.00 o
   2  10   6       98.23      121.84     42.82 o
   3  10   6      128.04       85.10     47.84 o
   4  10   6        5.04      -44.14     44.14 o
   5  10   6      150.37       93.03     53.92 o
   6  10   6      918.39     1061.94     91.18 o
   7  10   6      104.63      158.05     96.73 o
   8  10   6      108.85      241.83    110.21 o
   9  10   6        1.39       52.07    102.81 o
  -9  11   6        0.38      -84.05     84.05 o
  -8  11   6       44.02      -46.52     84.57 o
  -7  11   6        5.58      -38.06     54.18 o
  -6  11   6       17.17       85.90     54.71 o
  -5  11   6      204.84      209.85     60.00 o
  -4  11   6       62.98       54.97     53.65 o
  -3  11   6       40.88      -49.42     49.42 o
  -2  11   6      270.90      254.78     58.15 o
  -1  11   6       43.05       10.04     48.37 o
   0  11   6       93.98       63.70     53.12 o
   1  11   6       24.04       24.05     48.10 o
   2  11   6        1.19       25.64     55.50 o
   3  11   6       56.39       56.56     53.92 o
   4  11   6      311.36      373.72     64.49 o
   5  11   6        7.78       70.57     56.56 o
   6  11   6        7.66      236.02     66.34 o
   7  11   6      134.27       49.95    101.23 o
   8  11   6        2.74       49.42     99.38 o
  -7  12   6        0.18       -4.76     61.32 o
  -6  12   6       25.31       25.11     54.71 o
  -5  12   6        1.06       61.58     59.73 o
  -4  12   6       33.06       61.58     57.35 o
  -3  12   6        0.37       61.32     72.42 o
  -2  12   6        0.27       90.92     79.02 o
  -1  12   6      163.18      177.61     59.73 o
   0  12   6      262.13      132.94     58.67 o
   1  12   6       16.22       60.79     58.15 o
   2  12   6       11.24       95.68     60.00 o
   3  12   6       23.63      -34.62     59.73 o
   4  12   6        2.89      -42.82     55.50 o
   5  12   6        1.70       31.72     57.62 o
   6  12   6       20.77      135.58     63.96 o
  -4  13   6        4.69       -4.49     65.28 o
  -3  13   6       82.36      187.65     65.02 o
  -2  13   6       46.68       52.33     68.45 o
  -1  13   6        2.41      114.18     60.79 o
   0  13   6      136.46      134.53     61.58 o
   1  13   6      121.38      176.55     64.49 o
   2  13   6      103.90      159.90     68.19 o
   3  13   6      149.69      275.40     74.53 o
   4  13   6       53.08      124.75     93.56 o
 -15   1   7        0.39      -45.19     45.19 o
 -14   1   7       51.80       47.31     44.67 o
 -13   1   7       32.40       12.95     40.97 o
 -12   1   7       67.25       18.24     34.89 o
 -11   1   7       32.40       10.04     34.09 o
 -10   1   7      362.39      218.31     36.47 o
  -9   1   7      984.67     1017.54     61.32 o
  -8   1   7      220.27      243.15     21.14 o
  -7   1   7       71.28       51.80     15.06 o
  -6   1   7       14.45        0.53     13.74 o
  -5   1   7       30.33       15.86     13.21 o
  -4   1   7      611.14      725.49     31.19 o
  -3   1   7      805.23      752.72     25.64 o
  -2   1   7     1203.65     1066.96     32.77 o
  -1   1   7       79.20       88.28     10.31 o
   0   1   7       51.05       35.42     10.31 o
   1   1   7       97.96      104.93     12.95 o
   2   1   7       18.64        1.85     11.36 o
   3   1   7      136.79      128.98     14.80 o
   4   1   7      567.70      597.57     29.60 o
   5   1   7       55.55       22.73     15.59 o
   6   1   7      487.90      432.65     27.49 o
   7   1   7      697.77      799.23     51.80 o
   8   1   7      271.06      253.99     42.29 o
   9   1   7       17.32        8.19     31.98 o
  10   1   7       63.37       53.39     34.09 o
  11   1   7       25.70       70.57     35.94 o
  12   1   7      182.50       49.95     39.91 o
  13   1   7      110.86      103.34     45.19 o
  14   1   7      114.98       64.49     51.80 o
 -15   2   7        3.40        6.87     48.63 o
 -14   2   7       93.63       21.41     46.25 o
 -13   2   7        9.90      -33.04     38.32 o
 -12   2   7       12.79      -35.42     35.42 o
 -11   2   7       26.83       -7.93     34.36 o
 -10   2   7      399.00      366.58     42.29 o
  -9   2   7      484.45      474.41     37.00 o
  -8   2   7      812.42      860.55     39.12 o
  -7   2   7     1359.17     1250.92     44.93 o
  -6   2   7       39.07       37.00     15.06 o
  -5   2   7        9.75      -12.16     12.42 o
  -4   2   7      695.23      743.99     29.60 o
  -3   2   7      951.91      787.07     26.43 o
  -2   2   7      198.37      211.97     13.74 o
  -1   2   7      716.40      752.72     30.66 o
   0   2   7     4446.65     4626.24    149.59 o
   1   2   7     3300.01     3326.70    100.96 o
   2   2   7       11.08       15.86     11.89 o
   3   2   7       45.75       60.26     12.95 o
   4   2   7      771.48      732.10     29.07 o
   5   2   7      175.14      171.53     20.09 o
   6   2   7      354.05      401.20     26.96 o
   7   2   7      725.54      817.47     53.39 o
   8   2   7        5.68      -30.66     30.66 o
   9   2   7      145.12      128.71     36.21 o
  10   2   7       19.67       29.60     34.62 o
  11   2   7      358.10      290.73     47.57 o
  12   2   7       19.06       56.56     39.12 o
  13   2   7      122.47      117.08     45.99 o
  14   2   7      227.91      212.23     53.92 o
 -15   3   7       13.95      -61.85    105.19 o
 -14   3   7       42.10      101.49     46.25 o
 -13   3   7       23.15       21.14     42.29 o
 -12   3   7      129.08      130.03     40.70 o
 -11   3   7       58.76       12.42     34.09 o
 -10   3   7        4.21       44.67     31.98 o
  -9   3   7      211.80      243.15     31.98 o
  -8   3   7        0.02      -10.57     18.24 o
  -7   3   7        1.49       -5.02     15.33 o
  -6   3   7      277.60      278.83     19.56 o
  -5   3   7      149.66      103.08     14.01 o
  -4   3   7      947.64     1057.71     34.62 o
  -3   3   7        2.04      -11.63     11.63 o
  -2   3   7     2458.07     2342.72     68.45 o
  -1   3   7     3784.81     3649.41    111.00 o
   0   3   7      374.95      737.39     30.39 o
   1   3   7     1290.80     1851.66     59.47 o
   2   3   7     4909.37     4993.62    150.38 o
   3   3   7      489.58      469.65     24.32 o
   4   3   7      959.06     1065.38     39.64 o
   5   3   7      157.65      144.57     19.82 o
   6   3   7     3654.04     3345.99    113.38 o
   7   3   7     2223.37     2193.92     97.79 o
   8   3   7     1088.60     1197.00     68.72 o
   9   3   7      128.12      125.28     34.62 o
  10   3   7      370.29      297.33     42.82 o
  11   3   7      209.70      197.43     41.76 o
  12   3   7        0.14      -22.73     40.97 o
 -14   4   7       77.85      -27.22     48.89 o
 -13   4   7       26.24       45.19     42.02 o
 -12   4   7      114.16       76.38     40.44 o
 -11   4   7      494.93      485.25     48.89 o
 -10   4   7      156.08       93.56     30.66 o
  -9   4   7       46.61       68.19     27.22 o
  -8   4   7      532.95      587.80     35.42 o
  -7   4   7     2975.47     2843.57     98.05 o
  -6   4   7        2.77       69.77     18.24 o
  -5   4   7      207.87      272.23     20.09 o
  -4   4   7     7802.61     7777.72    215.67 o
  -3   4   7     6885.28     6892.59    221.48 o
  -2   4   7     2833.55     2791.23     86.16 o
  -1   4   7        7.26        1.85     12.16 o
   0   4   7      214.72      139.55     16.12 o
   1   4   7      791.34      829.89     32.24 o
   2   4   7       36.04       50.74     14.80 o
   3   4   7      250.35      321.12     21.41 o
   4   4   7     3809.89     3746.93    115.50 o
   5   4   7     1127.57     1214.71     51.01 o
   6   4   7      414.16      365.26     29.60 o
   7   4   7        3.12       23.52     31.19 o
   8   4   7       49.50       45.72     34.36 o
   9   4   7       57.17       42.02     36.21 o
  10   4   7       15.43       20.09     36.47 o
  11   4   7        2.76       37.27     38.59 o
  12   4   7       16.85       27.75     41.76 o
  13   4   7       34.70       19.29     46.78 o
 -14   5   7       83.36       52.86     64.49 o
 -13   5   7        6.70       16.12     65.02 o
 -12   5   7       68.54       42.02     35.68 o
 -11   5   7        4.40       21.41     32.77 o
 -10   5   7       25.20      -15.06     28.81 o
  -9   5   7     1014.96     1295.32     71.89 o
  -8   5   7      122.50       97.00     24.32 o
  -7   5   7     1263.85     1332.05     55.24 o
  -6   5   7      818.83      879.31     41.76 o
  -5   5   7     2591.33     2382.90     76.65 o
  -4   5   7      195.11      179.19     18.24 o
  -3   5   7      743.53      895.17     37.27 o
  -2   5   7     3107.08     2922.33     99.38 o
  -1   5   7     1547.99     1399.19     52.59 o
   0   5   7       56.16       57.09     16.12 o
   1   5   7      308.80      410.72     21.94 o
   2   5   7     1387.54     1335.23     44.40 o
   3   5   7       32.52       22.99     15.33 o
   4   5   7        6.16       17.97     17.97 o
   5   5   7       44.21       45.19     22.20 o
   6   5   7     2554.07     2316.56     83.52 o
   7   5   7      385.24      376.89     40.70 o
   8   5   7        6.13      -22.73     30.39 o
   9   5   7        1.45      -23.52     33.83 o
  10   5   7      197.37      192.14     43.08 o
  11   5   7      190.42      130.03     43.34 o
  12   5   7        2.23      -43.34     44.14 o
  13   5   7       11.00       17.44     47.57 o
 -13   6   7       33.16      -11.10     64.22 o
 -12   6   7        7.76      -43.87     43.87 o
 -11   6   7      114.43      120.78     47.04 o
 -10   6   7        9.97      -16.91     48.63 o
  -9   6   7      244.67      212.23     53.65 o
  -8   6   7      158.55      112.33     32.77 o
  -7   6   7     2244.58     2212.16    100.70 o
  -6   6   7      286.03      306.85     34.89 o
  -5   6   7      928.26     1029.96     48.10 o
  -4   6   7      932.61      880.11     46.52 o
  -3   6   7     5137.20     5181.00    171.79 o
  -2   6   7      487.84      481.55     30.13 o
  -1   6   7     1905.17     1817.83     66.60 o
   0   6   7     1725.28     1630.71     61.05 o
   1   6   7     1739.19     1592.12     61.05 o
   2   6   7      244.55      232.58     25.37 o
   3   6   7      126.79      159.11     22.47 o
   4   6   7     1015.47     1170.30     51.54 o
   5   6   7     2405.11     2233.83     90.39 o
   6   6   7       61.46       57.88     31.45 o
   7   6   7      299.46      388.78     49.16 o
   8   6   7     1933.45     1875.98    108.10 o
   9   6   7       60.12       26.69     44.14 o
  10   6   7      154.86       88.54     47.57 o
  11   6   7       15.13       24.32     49.69 o
  12   6   7      148.98      170.21     59.73 o
 -13   7   7      174.35      107.30     58.94 o
 -12   7   7       12.17       -8.99     49.42 o
 -11   7   7      227.34      208.79     50.48 o
 -10   7   7      105.49       81.40     54.45 o
  -9   7   7      431.33      431.07     61.58 o
  -8   7   7       46.00       41.23     31.45 o
  -7   7   7       75.11       84.84     28.54 o
  -6   7   7      103.63       56.56     29.34 o
  -5   7   7      902.54      962.04     61.05 o
  -4   7   7       41.00       23.52     26.43 o
  -3   7   7      237.30      241.04     31.45 o
  -2   7   7     1410.96     1434.60     66.34 o
  -1   7   7     1327.32     1327.30     62.64 o
   0   7   7       52.04       46.78     26.96 o
   1   7   7       45.81       57.88     26.17 o
   2   7   7      140.89       74.00     28.02 o
   3   7   7      331.75      328.26     39.91 o
   4   7   7        2.83       44.67     28.54 o
   5   7   7      892.04      931.64     54.45 o
   6   7   7     2191.67     2093.76     88.54 o
   7   7   7     1850.64     1953.15    111.00 o
   8   7   7      479.01      587.53     63.43 o
   9   7   7        5.23       20.62     45.19 o
  10   7   7      346.62      386.93     60.52 o
  11   7   7       81.11       51.54     55.24 o
  12   7   7      221.85      235.49     80.87 o
 -12   8   7        3.66       -9.25     54.18 o
 -11   8   7      310.09      305.79     58.67 o
 -10   8   7      133.89       57.09     58.94 o
  -9   8   7      133.98      245.53     49.95 o
  -8   8   7      653.09      685.58     51.54 o
  -7   8   7      330.05      320.33     37.79 o
  -6   8   7     1243.22     1315.67     77.97 o
  -5   8   7     1249.21     1283.16     75.32 o
  -4   8   7        5.96       -7.66     28.54 o
  -3   8   7      287.85      298.13     37.53 o
  -2   8   7     1409.47     1567.54     73.74 o
  -1   8   7      139.74      181.57     32.77 o
   0   8   7       21.10       38.59     28.54 o
   1   8   7      543.83      493.97     41.23 o
   2   8   7       82.68       10.04     33.30 o
   3   8   7     1272.03     1522.88     85.10 o
   4   8   7       85.71      113.91     38.06 o
   5   8   7     1017.45     1151.28     73.47 o
   6   8   7       59.28       61.05     40.17 o
   7   8   7      329.25      328.78     67.66 o
   8   8   7      341.09      313.72     70.30 o
   9   8   7      256.38      361.56    102.02 o
  10   8   7       93.87      168.89     65.02 o
  11   8   7       42.00       -1.06     70.04 o
 -11   9   7      256.26      236.02     59.20 o
 -10   9   7      154.24       76.12     53.12 o
  -9   9   7       55.51        0.79     47.57 o
  -8   9   7      821.06      797.65     58.41 o
  -7   9   7      156.38      175.23     41.76 o
  -6   9   7      657.73      863.99     66.07 o
  -5   9   7      219.03      224.39     38.06 o
  -4   9   7      717.94      781.00     52.86 o
  -3   9   7       16.14      -21.14     31.45 o
  -2   9   7      663.89      706.73     49.42 o
  -1   9   7        1.58       -7.40     30.13 o
   0   9   7      719.04      944.07     65.28 o
   1   9   7     2931.25     2848.59    127.92 o
   2   9   7       27.40        6.34     35.68 o
   3   9   7      152.99      163.60     42.55 o
   4   9   7     2255.39     2138.95    104.93 o
   5   9   7     1473.85     1636.26     92.50 o
   6   9   7       24.79       80.61     42.29 o
   7   9   7       71.97       65.28     60.26 o
   8   9   7      464.01      337.51     71.36 o
   9   9   7      382.72      422.08     78.76 o
  10   9   7       64.57      -39.91     64.49 o
 -10  10   7      377.40      259.01     76.38 o
  -9  10   7      296.10      217.25     70.83 o
  -8  10   7        0.37      -51.01     51.01 o
  -7  10   7       65.93      137.17     47.57 o
  -6  10   7      301.32      372.13     45.19 o
  -5  10   7     1381.15     1449.14     84.05 o
  -4  10   7       81.64       94.35     37.27 o
  -3  10   7      324.11      293.37     46.78 o
  -2  10   7     1805.33     1698.63     91.45 o
  -1  10   7     1422.91     1539.53     86.69 o
   0  10   7      181.56      152.76     42.29 o
   1  10   7       50.95        7.14     39.12 o
   2  10   7     1645.35     1693.88     95.68 o
   3  10   7      981.46     1137.00     77.17 o
   4  10   7        3.59       15.06     40.44 o
   5  10   7       84.66      190.03     51.27 o
   6  10   7      516.27      605.77     72.15 o
   7  10   7      974.18     1055.34    154.08 o
   8  10   7        0.93       47.31     89.07 o
   9  10   7        8.64       -8.99    100.17 o
  -9  11   7       22.71      -92.50     92.50 o
  -8  11   7       42.27        9.78     86.95 o
  -7  11   7      716.48      747.17     82.72 o
  -6  11   7      165.66       83.52     56.30 o
  -5  11   7       29.97       -4.23     54.97 o
  -4  11   7     1083.84     1167.40     98.85 o
  -3  11   7     1245.87     1342.10    107.04 o
  -2  11   7       10.70      -47.57     47.57 o
  -1  11   7       58.89       43.08     47.84 o
   0  11   7     1188.14     1353.46    102.81 o
   1  11   7      990.62     1039.21     88.80 o
   2  11   7       35.22       16.65     50.74 o
   3  11   7        2.97       57.88     53.92 o
   4  11   7      803.91     1043.44     92.24 o
   5  11   7      812.47      810.33     83.52 o
   6  11   7        0.50      187.12     63.96 o
   7  11   7        2.57      -46.25     93.83 o
   8  11   7      530.95      372.92    115.76 o
  -7  12   7       69.70       73.74     66.87 o
  -6  12   7      248.63      366.58     73.47 o
  -5  12   7      953.31      885.66     86.95 o
  -4  12   7       23.67       30.13     54.18 o
  -3  12   7       25.73       57.62     71.89 o
  -2  12   7      658.87      493.71     71.89 o
  -1  12   7      778.08      778.88     85.63 o
   0  12   7        7.20       34.89     56.56 o
   1  12   7      230.88      185.54     63.96 o
   2  12   7      522.08      640.65     80.08 o
   3  12   7      886.10      911.56     91.45 o
   4  12   7       56.06      103.60     60.52 o
   5  12   7       17.75       45.19     63.70 o
   6  12   7      974.23     1271.27    112.06 o
  -4  13   7      427.14      408.07     79.29 o
  -3  13   7      685.10      611.58     81.67 o
  -2  13   7        2.37       38.85     61.32 o
  -1  13   7       11.83       42.29     60.00 o
   0  13   7      395.38      430.80     72.68 o
   1  13   7      213.79      226.77     70.30 o
   2  13   7       93.38      177.34     66.07 o
   3  13   7      145.13      146.42     70.30 o
 -15   0   8      289.33      319.27     82.72 o
 -14   0   8     1790.31     1567.81    199.02 o
 -13   0   8     2933.72     2579.53    169.68 o
 -12   0   8        5.17      -50.74     50.74 o
 -11   0   8     5320.89     4982.52    291.78 o
 -10   0   8      276.61      415.47     67.40 o
  -9   0   8        5.46       43.87     43.08 o
  -8   0   8      112.13      128.18     28.28 o
  -7   0   8     4620.27     4618.32    215.14 o
  -6   0   8     4534.68     4787.73    192.67 o
  -5   0   8      902.19     1015.43     48.10 o
  -4   0   8      566.87      698.80     43.61 o
  -3   0   8    15807.43    16105.96    621.36 o
  -2   0   8     8726.92     8982.11    350.72 o
  -1   0   8       30.06       31.45     13.74 o
   0   0   8     6293.00     7028.70    275.66 o
   1   0   8    17045.45    17292.92    672.11 o
   2   0   8    21931.78    22698.57   1015.69 o
   3   0   8      339.97      275.93     28.54 o
   4   0   8      314.43      323.23     31.72 o
   5   0   8    15655.17    15785.63    710.43 o
   6   0   8      841.41      736.86     52.07 o
   7   0   8     1818.39     1897.12    123.16 o
   8   0   8      500.96      478.64     62.37 o
   9   0   8     1243.10     1348.44    108.10 o
  10   0   8      838.20      756.68     79.82 o
  11   0   8     1228.15     1276.29    111.53 o
  12   0   8       27.51       33.30     55.24 o
  13   0   8      488.72      462.78     84.84 o
  14   0   8        9.59       -7.40    103.34 o
 -15   1   8       60.23       21.14     57.62 o
 -14   1   8      468.01      464.63     58.94 o
 -13   1   8     1479.82     1436.72     86.69 o
 -12   1   8      123.36      139.55     40.17 o
 -11   1   8     1950.03     1745.15     85.37 o
 -10   1   8       99.20      176.02     35.15 o
  -9   1   8      181.71      301.83     43.08 o
  -8   1   8      863.82      914.47     37.79 o
  -7   1   8     2133.97     2047.50     67.40 o
  -6   1   8      129.64      107.57     17.18 o
  -5   1   8    11043.06    10967.77    350.19 o
  -4   1   8     6331.88     6552.70    195.58 o
  -3   1   8     1535.95     1742.77     48.63 o
  -2   1   8       27.92       24.84      8.99 o
  -1   1   8     7188.54     6760.70    187.39 o
   0   1   8     1768.26     1613.27     51.27 o
   1   1   8     1275.43      975.52     34.09 o
   2   1   8     1130.64     1123.00     38.59 o
   3   1   8     4094.40     3625.09    110.74 o
   4   1   8     1865.74     1695.46     60.52 o
   5   1   8     2889.67     2751.33     93.83 o
   6   1   8     1024.04     1122.20     43.34 o
   7   1   8     2377.55     2254.98    100.17 o
   8   1   8      907.15      954.64     60.26 o
   9   1   8      729.78      877.73     61.85 o
  10   1   8      133.71      139.28     37.79 o
  11   1   8     1969.94     1916.15     95.41 o
  12   1   8       93.00       75.85     43.34 o
  13   1   8      785.40      793.42     70.83 o
  14   1   8       36.41      233.64     75.59 o
 -15   2   8       44.07      -47.84     47.84 o
 -14   2   8       43.01       22.73     43.08 o
 -13   2   8      228.26      288.88     48.89 o
 -12   2   8      151.78       83.78     38.85 o
 -11   2   8      765.69      860.81     60.26 o
 -10   2   8     1233.03     1274.97     84.84 o
  -9   2   8       15.83        1.32     26.69 o
  -8   2   8       44.36       24.05     18.24 o
  -7   2   8     5148.25     5008.95    152.76 o
  -6   2   8      838.71      826.98     35.94 o
  -5   2   8     4128.47     3755.65    115.23 o
  -4   2   8     2126.37     2150.58     67.92 o
  -3   2   8     3019.65     2500.77     72.15 o
  -2   2   8     2239.30     2146.88     66.87 o
  -1   2   8     9148.40     8928.20    284.65 o
   0   2   8      107.30      120.78     15.59 o
   1   2   8    11251.17    10982.57    324.03 o
   2   2   8       49.96       40.70     12.95 o
   3   2   8     8815.71     8905.20    247.65 o
   4   2   8       54.70       56.82     15.06 o
   5   2   8     4058.15     3768.07    115.76 o
   6   2   8      995.61     1061.41     45.99 o
   7   2   8     1555.34     1590.01     76.91 o
   8   2   8       98.24      117.88     33.83 o
   9   2   8     1598.33     1790.61     93.30 o
  10   2   8      147.18      121.31     37.27 o
  11   2   8     1282.94     1322.54     80.35 o
  12   2   8      316.59      373.45     52.07 o
  13   2   8      523.36      520.93     59.20 o
 -14   3   8       11.80      -17.97     45.72 o
 -13   3   8      130.83      114.70     43.34 o
 -12   3   8      105.85      129.24     40.44 o
 -11   3   8      619.15      649.11     53.92 o
 -10   3   8      256.81      262.18     33.57 o
  -9   3   8      703.00      686.38     50.22 o
  -8   3   8      121.16      157.78     23.26 o
  -7   3   8      810.79      927.94     37.79 o
  -6   3   8      868.13      766.99     32.24 o
  -5   3   8     4682.71     4410.84    133.73 o
  -4   3   8     4517.37     4595.32    122.37 o
  -3   3   8     3575.04     3241.60     87.22 o
  -2   3   8      425.18      449.04     25.64 o
  -1   3   8     9838.24     9763.11    289.14 o
   0   3   8        2.59       10.04     14.01 o
   1   3   8    19985.68    21242.83    583.83 o
   2   3   8     2580.65     2688.95     78.76 o
   3   3   8       63.46        6.34     14.80 o
   4   3   8       52.11       33.57     16.65 o
   5   3   8     2540.13     2277.97     74.27 o
   6   3   8       68.05       18.50     20.62 o
   7   3   8     5347.55     5092.73    207.21 o
   8   3   8     1699.42     1682.25     82.99 o
   9   3   8      303.55      288.88     48.37 o
  10   3   8      223.34      236.81     40.44 o
  11   3   8      279.60      278.30     44.14 o
  12   3   8       14.66      -38.85     38.85 o
  13   3   8      339.12      397.77     56.30 o
 -14   4   8       55.12       63.43     57.09 o
 -13   4   8       71.36       -4.23     48.89 o
 -12   4   8      293.04      349.93     46.52 o
 -11   4   8      340.63      226.77     38.06 o
 -10   4   8      160.05      205.36     33.83 o
  -9   4   8      745.44      843.11     54.97 o
  -8   4   8       75.64       51.54     21.67 o
  -7   4   8     1933.99     1812.55     66.87 o
  -6   4   8      113.00       94.35     19.82 o
  -5   4   8     7755.09     8167.82    227.03 o
  -4   4   8     1917.19     1793.78     58.67 o
  -3   4   8     4137.80     3935.90    111.53 o
  -2   4   8       19.71       22.99     11.10 o
  -1   4   8     7250.20     6822.81    219.89 o
   0   4   8      565.70      782.85     34.36 o
   1   4   8    13602.46    13973.88    411.77 o
   2   4   8     2567.67     2770.09     86.69 o
   3   4   8      955.19      832.27     36.21 o
   4   4   8        3.99        1.06     16.65 o
   5   4   8      766.38      821.17     37.79 o
   6   4   8      224.52      228.09     26.17 o
   7   4   8     4305.21     4154.48    172.06 o
   8   4   8      842.41      813.50     57.09 o
   9   4   8      155.29      275.13     42.55 o
  10   4   8       12.35      -17.44     34.36 o
  11   4   8      497.93      550.79     55.50 o
  12   4   8       18.62      -42.82     42.82 o
  13   4   8      113.59       98.58     48.10 o
 -14   5   8       20.34      -64.75     64.75 o
 -13   5   8       55.66       93.30     61.58 o
 -12   5   8       74.25       25.37     47.57 o
 -11   5   8      422.10      384.29     54.97 o
 -10   5   8      570.38      556.87     49.16 o
  -9   5   8       83.95      102.28     35.68 o
  -8   5   8       97.84      114.97     26.43 o
  -7   5   8     1626.65     1603.22     67.40 o
  -6   5   8      431.95      418.12     27.49 o
  -5   5   8     1977.40     1869.90     62.37 o
  -4   5   8       28.71       78.76     18.24 o
  -3   5   8     2685.89     2384.22     91.98 o
  -2   5   8      632.55      725.23     49.42 o
  -1   5   8     2535.52     2359.64     91.18 o
   0   5   8        5.08        7.93     15.06 o
   1   5   8     7216.78     6979.01    210.12 o
   2   5   8       61.10       47.84     14.80 o
   3   5   8     1229.59     1232.68     46.25 o
   4   5   8      416.10      424.46     27.49 o
   5   5   8     2336.53     2279.56     81.93 o
   6   5   8        1.48      -22.73     22.73 o
   7   5   8      120.88      158.58     35.15 o
   8   5   8        0.91      -31.98     31.98 o
   9   5   8      702.93      662.06     56.03 o
  10   5   8        0.90       31.98     38.32 o
  11   5   8      140.35       83.78     43.61 o
  12   5   8       63.82      103.34     49.69 o
  13   5   8       88.06       21.67     64.49 o
 -13   6   8      351.76      325.08     74.00 o
 -12   6   8       51.85       -7.40     51.01 o
 -11   6   8      314.83      269.05     52.86 o
 -10   6   8       57.67       86.16     52.59 o
  -9   6   8      629.99      570.62     68.98 o
  -8   6   8     1505.02     1608.51     86.16 o
  -7   6   8      188.73      182.89     30.92 o
  -6   6   8       48.28       25.37     25.90 o
  -5   6   8     2760.51     2772.21    107.04 o
  -4   6   8     1364.40     1286.60     58.67 o
  -3   6   8      563.16      520.40     37.27 o
  -2   6   8       53.04       79.29     24.32 o
  -1   6   8     7702.67     7403.47    265.09 o
   0   6   8      258.62      260.86     31.19 o
   1   6   8      596.97      619.25     40.97 o
   2   6   8      377.45      315.83     27.75 o
   3   6   8     1840.46     1672.47     63.96 o
   4   6   8      482.03      483.66     38.32 o
   5   6   8      197.01      202.45     30.13 o
   6   6   8      206.16      224.12     34.09 o
   7   6   8     1805.64     1740.92     98.85 o
   8   6   8       52.15      -19.03     42.55 o
   9   6   8       49.47      -13.48     45.46 o
  10   6   8       15.48      -15.33     46.78 o
  11   6   8      833.72      823.81     94.09 o
  12   6   8       53.57       -9.51     55.50 o
 -13   7   8      181.64      206.94     59.47 o
 -12   7   8       46.85       16.91     54.18 o
 -11   7   8      256.76      232.05     53.92 o
 -10   7   8      240.89      225.97     60.26 o
  -9   7   8      160.56      102.55     51.54 o
  -8   7   8       64.78       86.95     32.24 o
  -7   7   8     1164.41     1383.33     76.38 o
  -6   7   8      205.92      233.90     32.51 o
  -5   7   8        5.30        9.51     31.98 o
  -4   7   8       10.96       -2.91     26.17 o
  -3   7   8     2730.91     2628.96    103.87 o
  -2   7   8     2692.60     2686.84    105.72 o
  -1   7   8      646.83      746.64     45.46 o
   0   7   8     2154.07     2017.11     82.99 o
   1   7   8     2127.23     2011.03     83.25 o
   2   7   8      242.78      206.68     32.24 o
   3   7   8     1256.49     1419.54     78.23 o
   4   7   8       11.36        1.59     33.57 o
   5   7   8     1985.15     1914.83     93.83 o
   6   7   8     1024.90     1230.83     73.74 o
   7   7   8      144.78      168.89     45.46 o
   8   7   8        4.23      -18.77     44.67 o
   9   7   8      762.49      881.43     97.79 o
  10   7   8      130.45      190.29     65.81 o
  11   7   8      502.26      492.65     88.80 o
 -12   8   8       51.31        7.14     57.09 o
 -11   8   8       62.65       73.21     61.32 o
 -10   8   8       16.37       30.13     45.72 o
  -9   8   8      322.22      294.16     50.22 o
  -8   8   8      242.58      282.00     38.32 o
  -7   8   8      117.18      107.83     33.57 o
  -6   8   8       46.05       72.95     35.68 o
  -5   8   8      141.20      155.14     32.77 o
  -4   8   8     1761.83     1624.63     74.00 o
  -3   8   8     1676.78     1586.31     74.53 o
  -2   8   8       82.51       90.92     30.39 o
  -1   8   8     5020.01     4871.78    181.57 o
   0   8   8     1201.44     1259.37     64.75 o
   1   8   8        2.57       26.17     30.13 o
   2   8   8      710.56     1011.46     77.17 o
   3   8   8      182.73      209.06     42.02 o
   4   8   8       94.46      132.15     49.42 o
   5   8   8        2.01      -29.07     37.53 o
   6   8   8      266.15      264.83     47.04 o
   7   8   8     1316.48     1393.90    119.46 o
   8   8   8       59.07       58.15     57.88 o
   9   8   8      129.42      165.19     65.81 o
  10   8   8        7.97       20.62     66.34 o
  11   8   8      210.35      230.20     81.67 o
 -11   9   8       88.42       90.65     54.45 o
 -10   9   8       21.59       60.00     47.31 o
  -9   9   8       24.03      -42.55     43.87 o
  -8   9   8       19.97       50.74     38.06 o
  -7   9   8       91.98       62.90     40.17 o
  -6   9   8      333.39      327.73     39.64 o
  -5   9   8        0.54      -31.45     31.45 o
  -4   9   8        6.52       86.69     33.83 o
  -3   9   8      178.62      157.52     34.36 o
  -2   9   8        6.41      -28.28     28.28 o
  -1   9   8     1469.24     1653.44     79.55 o
   0   9   8      434.75      523.31     50.74 o
   1   9   8      486.67      532.03     52.86 o
   2   9   8       31.57      -36.21     36.21 o
   3   9   8      198.93      211.44     43.87 o
   4   9   8      109.55       97.00     41.76 o
   5   9   8      722.41      881.69     69.51 o
   6   9   8      194.45      201.92     46.25 o
   7   9   8      247.51      214.34     70.57 o
   8   9   8      223.52      186.59     68.45 o
   9   9   8      233.95      368.16     77.44 o
  10   9   8       22.67      -70.04     70.04 o
 -10  10   8       22.40       -9.51     58.15 o
  -9  10   8       30.95       17.97     63.17 o
  -8  10   8      153.35      133.47     45.72 o
  -7  10   8        1.85        6.34     38.85 o
  -6  10   8       14.24       30.66     37.79 o
  -5  10   8     1183.69     1156.56     67.40 o
  -4  10   8      446.11      380.85     44.40 o
  -3  10   8       36.32       67.66     47.31 o
  -2  10   8       68.70       79.82     37.79 o
  -1  10   8      190.98      118.40     42.29 o
   0  10   8       47.18       58.41     40.44 o
   1  10   8      225.69      206.15     45.46 o
   2  10   8       14.03       35.42     41.23 o
   3  10   8      473.66      473.35     56.03 o
   4  10   8        5.12        6.08     40.17 o
   5  10   8       98.22       68.19     47.04 o
   6  10   8      122.47      131.62     45.99 o
   7  10   8      201.65      140.08     71.36 o
   8  10   8        2.29      -54.18     91.98 o
   9  10   8        7.55       33.04    100.17 o
  -8  11   8        6.44       32.77     62.90 o
  -7  11   8       31.61      -53.92     53.92 o
  -6  11   8        6.92       -9.78     44.40 o
  -5  11   8      292.16      195.32     68.98 o
  -4  11   8        7.11      -22.99     52.33 o
  -3  11   8      326.96      281.21     62.11 o
  -2  11   8        0.69       28.28     48.10 o
  -1  11   8       17.61       47.31     50.22 o
   0  11   8       16.52      -15.86     47.31 o
   1  11   8      244.51      233.37     61.05 o
   2  11   8       36.44      -19.29     49.95 o
   3  11   8      103.71       66.87     54.18 o
   4  11   8       26.43       79.29     57.88 o
   5  11   8      151.05       21.94     60.79 o
   6  11   8        1.55       -7.93     52.07 o
   7  11   8        0.54      -35.94     88.54 o
  -6  12   8        8.23       16.12     65.28 o
  -5  12   8        0.03      -51.27     57.62 o
  -4  12   8       29.00      -26.69     57.35 o
  -3  12   8       16.47       29.34     58.41 o
  -2  12   8       20.28      -54.97     54.97 o
  -1  12   8        0.31       89.60     56.56 o
   0  12   8       23.75      -12.16     53.12 o
   1  12   8       26.47      132.94     59.47 o
   2  12   8       71.80      146.68     60.79 o
   3  12   8       46.15       15.06     57.88 o
   4  12   8       33.70       74.00     58.15 o
   5  12   8       27.49       50.48     67.66 o
  -3  13   8       13.92      -32.51     62.37 o
  -2  13   8        5.48       28.81     61.85 o
  -1  13   8        9.98      -10.04     61.58 o
   0  13   8       84.42       57.35     60.79 o
   1  13   8       34.97       51.01     63.70 o
   2  13   8        6.34       70.04     63.17 o
 -15   1   9       37.75      -52.86     52.86 o
 -14   1   9       70.56       12.69     46.52 o
 -13   1   9       60.25       34.62     40.70 o
 -12   1   9      136.90       39.12     37.27 o
 -11   1   9      161.21       43.61     36.21 o
 -10   1   9      989.20     1036.31     65.55 o
  -9   1   9      440.75      410.98     41.23 o
  -8   1   9      291.22      271.43     23.52 o
  -7   1   9        1.03      -15.59     15.59 o
  -6   1   9       36.60       44.67     15.86 o
  -5   1   9       77.83       80.87     17.18 o
  -4   1   9       25.58       40.44     11.36 o
  -3   1   9      367.91      546.83     21.14 o
  -2   1   9        4.89        8.46      9.51 o
  -1   1   9     1085.65      935.35     30.13 o
   0   1   9      247.06      257.95     16.65 o
   1   1   9      557.69      586.47     26.69 o
   2   1   9        3.60       -8.46     13.21 o
   3   1   9     1472.33     1542.43     51.80 o
   4   1   9      909.70      979.22     40.97 o
   5   1   9        5.76       -5.55     16.91 o
   6   1   9       20.30      -12.95     18.50 o
   7   1   9       26.34       17.71     28.81 o
   8   1   9        7.49      -12.95     30.92 o
   9   1   9      960.13     1151.28     72.42 o
  10   1   9      407.24      369.22     46.52 o
  11   1   9        7.31       50.22     38.85 o
  12   1   9      201.39      127.13     47.84 o
  13   1   9      359.30      356.27     57.35 o
 -14   2   9       69.17       69.77     48.10 o
 -13   2   9       40.31       33.57     42.02 o
 -12   2   9        6.20       -6.61     38.06 o
 -11   2   9       31.01       39.91     34.89 o
 -10   2   9       42.19       -4.23     32.24 o
  -9   2   9       16.05        4.23     25.64 o
  -8   2   9      207.55      204.30     21.14 o
  -7   2   9       51.92       31.98     17.71 o
  -6   2   9      967.83     1024.41     40.17 o
  -5   2   9      131.30      108.10     16.12 o
  -4   2   9      498.32      526.48     24.84 o
  -3   2   9     2364.64     2517.42     78.23 o
  -2   2   9     4741.66     4781.12    143.51 o
  -1   2   9      456.90      609.20     28.81 o
   0   2   9     2017.96     2283.52     77.44 o
   1   2   9      150.49      119.46     14.01 o
   2   2   9      191.77      139.81     15.59 o
   3   2   9     6690.90     7130.45    213.02 o
   4   2   9      716.76      857.38     34.09 o
   5   2   9        7.98       -8.46     16.91 o
   6   2   9      919.37     1041.33     47.31 o
   7   2   9      374.10      396.18     41.76 o
   8   2   9       12.43      -33.04     33.04 o
   9   2   9       29.53       43.08     35.15 o
  10   2   9     1321.30     1591.33     89.33 o
  11   2   9        0.37      -27.75     37.53 o
  12   2   9       29.34       61.32     42.02 o
  13   2   9      220.23      150.12     51.27 o
 -14   3   9        7.81      -15.86     53.12 o
 -13   3   9        4.78       86.95     44.93 o
 -12   3   9       89.82        1.85     44.93 o
 -11   3   9       12.83        9.78     34.36 o
 -10   3   9        1.58      -26.17     26.17 o
  -9   3   9        2.35       23.79     25.90 o
  -8   3   9      867.59     1047.41     48.63 o
  -7   3   9      131.37      152.23     19.03 o
  -6   3   9       50.48       58.94     14.27 o
  -5   3   9      115.94       77.17     15.86 o
  -4   3   9     9551.53     9805.40    271.70 o
  -3   3   9     1209.71     1346.85     43.61 o
  -2   3   9     2500.80     2521.39     79.55 o
  -1   3   9     2110.61     2193.13     70.30 o
   0   3   9      572.08      563.74     27.22 o
   1   3   9      686.23     1005.12     38.85 o
   2   3   9      487.07      597.05     29.07 o
   3   3   9      496.09      717.04     30.13 o
   4   3   9     2408.66     2295.68     74.53 o
   5   3   9      232.67      197.69     22.20 o
   6   3   9       43.51       40.44     21.94 o
   7   3   9      190.44      148.27     34.62 o
   8   3   9       15.66       -9.25     32.77 o
   9   3   9       40.79      -32.51     32.51 o
  10   3   9        9.74      -20.62     36.21 o
  11   3   9        0.37       45.19     40.70 o
  12   3   9       74.72       99.64     44.93 o
  13   3   9       25.48      -42.82     49.69 o
 -14   4   9       24.33      -51.27     51.27 o
 -13   4   9       12.33       45.19     51.80 o
 -12   4   9        5.00       31.19     45.99 o
 -11   4   9        4.87       21.67     36.21 o
 -10   4   9      399.70      389.57     42.82 o
  -9   4   9        2.81       60.52     34.09 o
  -8   4   9       25.17       -7.40     20.62 o
  -7   4   9      127.85      109.15     21.67 o
  -6   4   9     2451.12     2265.02     74.27 o
  -5   4   9      266.89      862.66     56.56 o
  -4   4   9       10.48       36.21     14.01 o
  -3   4   9     1655.01     1430.90     53.39 o
  -2   4   9     3322.85     3345.20    116.55 o
  -1   4   9        4.98       -7.40     15.06 o
   0   4   9     1419.06     1525.25     55.77 o
   1   4   9    12440.01    13097.21    386.67 o
   2   4   9     8505.14     8650.95    257.95 o
   3   4   9      147.51      131.88     19.03 o
   4   4   9       45.83       49.16     19.29 o
   5   4   9     1050.64     1179.56     49.16 o
   6   4   9      350.82      391.42     32.51 o
   7   4   9       32.61      -17.18     31.19 o
   8   4   9      363.02      385.61     42.02 o
   9   4   9     1357.96     1380.42     79.29 o
  10   4   9      620.53      571.41     52.86 o
  11   4   9       97.90       64.22     44.40 o
  12   4   9      116.64       95.41     50.22 o
  13   4   9       58.02      -20.09     53.92 o
 -14   5   9       75.83      -30.66     96.20 o
 -13   5   9       70.37       59.73     60.26 o
 -12   5   9      234.50      217.25     51.27 o
 -11   5   9       19.18        7.93     41.76 o
 -10   5   9     1528.94     1784.53    139.81 o
  -9   5   9       31.20       73.47     44.40 o
  -8   5   9     1139.59     1301.66     72.68 o
  -7   5   9        3.72       12.42     24.84 o
  -6   5   9       49.36       18.77     23.79 o
  -5   5   9      116.60       87.75     24.05 o
  -4   5   9     4011.74     3825.96    142.19 o
  -3   5   9       31.77       29.07     22.20 o
  -2   5   9      195.10      207.47     26.43 o
  -1   5   9      255.35      210.64     25.90 o
   0   5   9     1444.74     1344.21     58.94 o
   1   5   9      256.42      282.53     28.28 o
   2   5   9       94.42       78.23     22.73 o
   3   5   9      652.31      686.38     37.27 o
   4   5   9      554.04      595.46     36.74 o
   5   5   9       11.12      -15.59     21.67 o
   6   5   9       91.87       84.57     24.84 o
   7   5   9      302.78      303.41     39.12 o
   8   5   9     1011.10     1151.54     70.57 o
   9   5   9       29.02       11.10     38.06 o
  10   5   9        1.34       14.80     40.97 o
  11   5   9       11.79       67.13     45.19 o
  12   5   9      125.03      197.17     51.80 o
 -13   6   9       47.38       89.07     54.45 o
 -12   6   9       82.29       23.52     51.54 o
 -11   6   9       15.99      -44.14     44.14 o
 -10   6   9     1633.31     1835.01    138.49 o
  -9   6   9       42.64      -15.59     43.87 o
  -8   6   9       64.11       31.45     28.81 o
  -7   6   9       45.86       26.17     26.43 o
  -6   6   9     1978.15     1948.66     81.40 o
  -5   6   9      626.17      630.35     48.63 o
  -4   6   9      151.53      111.27     26.96 o
  -3   6   9      209.54      304.47     30.66 o
  -2   6   9      507.19      545.24     38.59 o
  -1   6   9        3.15       13.74     22.73 o
   0   6   9      110.27      109.42     26.96 o
   1   6   9      347.49      384.29     33.83 o
   2   6   9     4307.37     3889.12    145.36 o
   3   6   9       32.79        6.34     25.11 o
   4   6   9      309.13      195.32     37.27 o
   5   6   9      656.61      789.72     63.96 o
   6   6   9      401.79      379.27     36.74 o
   7   6   9       23.50      -30.92     39.91 o
   8   6   9       22.35      -43.87     43.87 o
   9   6   9      301.84      372.13     54.97 o
  10   6   9      539.12      586.74     68.19 o
  11   6   9       17.14      -63.17     63.17 o
  12   6   9      223.70      115.50     70.83 o
 -12   7   9      118.39       84.84     56.56 o
 -11   7   9       20.35      -45.72     45.72 o
 -10   7   9      380.86      374.24     69.77 o
  -9   7   9        0.14       23.26     37.79 o
  -8   7   9      552.26      661.80     49.95 o
  -7   7   9      173.76      131.88     31.45 o
  -6   7   9      283.51      267.47     39.91 o
  -5   7   9      238.29      216.46     33.83 o
  -4   7   9     1736.04     1706.30     74.00 o
  -3   7   9      470.90      505.33     40.97 o
  -2   7   9       73.66      103.87     28.54 o
  -1   7   9        3.89      -17.44     25.64 o
   0   7   9     1353.00     1541.64     70.83 o
   1   7   9      446.19      473.62     43.34 o
   2   7   9     1959.83     1998.35     83.78 o
   3   7   9       65.58       16.39     34.62 o
   4   7   9     2393.28     2341.40    107.30 o
   5   7   9      322.61      296.80     43.08 o
   6   7   9      232.66      213.02     43.08 o
   7   7   9      312.60      194.52     61.05 o
   8   7   9      198.12      158.31     60.79 o
   9   7   9        9.84        4.23     56.03 o
  10   7   9       84.06       57.88     67.13 o
  11   7   9       10.59      -24.32     67.40 o
 -12   8   9       80.15       90.65     51.01 o
 -11   8   9       27.80       48.37     61.85 o
 -10   8   9      358.15      263.24     52.07 o
  -9   8   9      101.80      103.08     44.93 o
  -8   8   9      588.33      596.25     49.42 o
  -7   8   9      543.33      519.61     52.33 o
  -6   8   9       23.82        1.85     30.66 o
  -5   8   9      465.99      490.01     45.46 o
  -4   8   9      294.92      245.53     35.94 o
  -3   8   9       80.80       50.48     29.60 o
  -2   8   9      526.43      545.51     44.40 o
  -1   8   9       51.86       23.26     28.81 o
   0   8   9     2468.31     2462.45    100.43 o
   1   8   9      103.81       44.93     30.39 o
   2   8   9      708.71      825.40     59.73 o
   3   8   9      715.53      701.44     58.94 o
   4   8   9     2143.88     2074.46    102.02 o
   5   8   9        7.72       -8.72     37.79 o
   6   8   9       45.98      -20.62     37.79 o
   7   8   9      386.57      433.71     72.68 o
   8   8   9      638.18      662.59     84.05 o
   9   8   9        0.61      166.24     69.25 o
  10   8   9      374.26      224.92     76.12 o
 -11   9   9       39.71      -25.11     52.86 o
 -10   9   9      396.30      254.78     56.30 o
  -9   9   9        2.21        7.14     43.34 o
  -8   9   9      623.38      576.96     61.32 o
  -7   9   9      451.09      461.99     53.39 o
  -6   9   9      368.78      377.15     43.61 o
  -5   9   9       12.97       38.85     34.62 o
  -4   9   9       18.44      -26.69     30.13 o
  -3   9   9       12.77      -20.62     31.19 o
  -2   9   9     4202.68     4140.20    158.31 o
  -1   9   9      565.63      586.21     46.25 o
   0   9   9     1842.07     1854.30     94.35 o
   1   9   9      269.42      307.11     45.99 o
   2   9   9     1274.40     1408.70     84.57 o
   3   9   9       14.05       45.46     39.12 o
   4   9   9      823.25      822.49     65.81 o
   5   9   9       33.59       35.68     41.23 o
   6   9   9      307.21      340.15     52.33 o
   7   9   9        4.36      -61.58     61.58 o
   8   9   9      354.35      324.29     73.74 o
   9   9   9        2.18       45.99     68.98 o
 -10  10   9      136.72        4.76     57.88 o
  -9  10   9        0.90      -62.90     62.90 o
  -8  10   9     1003.09     1023.36     70.57 o
  -7  10   9       65.90       31.72     37.00 o
  -6  10   9       55.16       26.96     38.06 o
  -5  10   9     1390.78     1558.82     82.99 o
  -4  10   9     2796.42     2645.34    111.27 o
  -3  10   9      273.70      243.15     40.17 o
  -2  10   9      296.90      202.19     43.61 o
  -1  10   9      849.57      719.15     60.79 o
   0  10   9     1251.16     1379.89     85.37 o
   1  10   9        0.80      -10.04     38.59 o
   2  10   9      302.71      341.21     51.01 o
   3  10   9      227.44      243.15     49.69 o
   4  10   9     1735.55     1957.12    109.15 o
   5  10   9       23.99       -1.59     42.55 o
   6  10   9       72.52       94.35     51.27 o
   7  10   9      245.19      238.40     72.68 o
   8  10   9      306.26      272.49     79.82 o
  -8  11   9      103.47       83.78     46.52 o
  -7  11   9       69.61       -8.46     48.89 o
  -6  11   9      521.23      476.00     60.00 o
  -5  11   9       41.84       22.20     46.25 o
  -4  11   9      336.26      314.78     52.33 o
  -3  11   9      605.40      537.58     60.52 o
  -2  11   9     1309.39     1303.77     84.05 o
  -1  11   9      130.55      168.09     48.37 o
   0  11   9       12.89       34.09     42.82 o
   1  11   9      453.27      501.37     69.77 o
   2  11   9     1260.52     1396.01    105.72 o
   3  11   9        7.77      -62.11     64.49 o
   4  11   9       35.41      160.69     60.00 o
   5  11   9      414.97      488.42     75.06 o
   6  11   9      373.84      279.63     82.46 o
   7  11   9       70.23      -68.98    102.02 o
  -6  12   9       65.31      156.73     69.77 o
  -5  12   9      112.92       -7.93     57.62 o
  -4  12   9      854.94      833.59     91.18 o
  -3  12   9      115.13      108.63     61.85 o
  -2  12   9       44.31      -41.76     52.86 o
  -1  12   9      243.02      201.39     61.05 o
   0  12   9     1039.74      990.85     91.18 o
   1  12   9       97.38       95.15     62.37 o
   2  12   9       39.01      104.66     70.04 o
   3  12   9      670.29      697.74     85.10 o
   4  12   9      407.29      473.88     76.38 o
   5  12   9       21.20       89.33     69.77 o
  -2  13   9      113.54       44.67     62.37 o
  -1  13   9        1.19      -13.48     60.26 o
   0  13   9      196.08      108.36     63.70 o
   1  13   9       14.13       -3.17     64.75 o
 -14   0  10      608.26      498.99     84.57 o
 -13   0  10       99.19       41.49     60.26 o
 -12   0  10       44.24        6.08     56.56 o
 -11   0  10       17.29       28.02     49.95 o
 -10   0  10      231.46      159.90     54.71 o
  -9   0  10     4277.57     4347.15    253.46 o
  -8   0  10     1156.09     1209.16     74.00 o
  -7   0  10      259.85      276.98     29.87 o
  -6   0  10     2701.91     2483.33    104.93 o
  -5   0  10     8665.98     9086.25    412.57 o
  -4   0  10     3059.81     3287.58    132.94 o
  -3   0  10      866.57      826.98     39.38 o
  -2   0  10     5186.28     4875.74    193.46 o
  -1   0  10    11317.60    11336.73    442.43 o
   0   0  10      603.29      752.19     39.91 o
   1   0  10      187.12      258.48     24.05 o
   2   0  10     9655.66     9624.62    435.56 o
   3   0  10     9976.22     9978.78    452.48 o
   4   0  10      318.79      346.49     41.23 o
   5   0  10        1.24       18.24     26.43 o
   6   0  10     5257.94     5326.10    304.73 o
   7   0  10     2860.56     2669.66    165.45 o
   8   0  10      830.16     1015.96     94.62 o
   9   0  10      649.36      632.20     77.97 o
  10   0  10     1833.61     1959.49    140.08 o
  11   0  10      446.95      515.38     78.50 o
  12   0  10       72.79      204.30     70.83 o
  13   0  10       98.46      150.65     75.59 o
 -14   1  10      124.46      103.08     50.48 o
 -13   1  10        3.35       29.07     42.82 o
 -12   1  10      484.31      558.99     53.92 o
 -11   1  10      313.87      348.61     42.55 o
 -10   1  10       88.05       70.30     34.09 o
  -9   1  10     1370.95     1542.96     78.23 o
  -8   1  10      902.63      978.16     42.82 o
  -7   1  10     1832.30     1696.25     58.41 o
  -6   1  10       31.92       -0.79     16.39 o
  -5   1  10      787.45      879.58     35.42 o
  -4   1  10     6657.36     6389.90    168.09 o
  -3   1  10     4561.67     4361.68    123.16 o
  -2   1  10     2385.67     2443.16     70.83 o
  -1   1  10     1563.23     1295.32     40.44 o
   0   1  10     9072.79     8902.30    263.77 o
   1   1  10     6905.29     6701.50    200.07 o
   2   1  10     1145.71     1101.06     39.12 o
   3   1  10     1009.40     1033.13     39.38 o
   4   1  10     3079.41     2989.72    101.75 o
   5   1  10     3813.90     3637.78    122.37 o
   6   1  10     3582.74     3554.26    132.41 o
   7   1  10      330.83      311.87     39.38 o
   8   1  10     5752.86     5679.47    231.79 o
   9   1  10     1366.75     1522.61     85.37 o
  10   1  10      565.16      723.12     58.67 o
  11   1  10      179.32      132.41     43.87 o
  12   1  10       98.45      129.51     45.46 o
  13   1  10      169.44      139.55     52.86 o
 -14   2  10      131.00      163.34     56.56 o
 -13   2  10      283.41      228.09     49.16 o
 -12   2  10      115.32       63.17     41.23 o
 -11   2  10      799.31      855.00     60.52 o
 -10   2  10      645.05      808.48     57.62 o
  -9   2  10      293.46      288.08     33.04 o
  -8   2  10     1137.18     1222.64     46.52 o
  -7   2  10     2110.60     1955.79     65.81 o
  -6   2  10     1388.54     1339.98     48.10 o
  -5   2  10     8142.77     8085.09    240.51 o
  -4   2  10      294.64      275.66     14.54 o
  -3   2  10      971.45      904.42     35.68 o
  -2   2  10    11345.46    11677.15    344.38 o
  -1   2  10      231.65      162.01     17.97 o
   0   2  10     2564.28     2351.18     73.74 o
   1   2  10       98.17      144.04     20.35 o
   2   2  10     3973.70     3624.56    111.53 o
   3   2  10     4810.26     4834.25    146.95 o
   4   2  10      384.53      392.22     23.52 o
   5   2  10      514.02      571.41     30.66 o
   6   2  10     1205.43     1406.85     60.00 o
   7   2  10      993.53     1078.33     65.28 o
   8   2  10     2992.77     2846.21    124.75 o
   9   2  10       41.61       33.30     35.68 o
  10   2  10      982.70     1165.02     74.53 o
  11   2  10       64.10       49.69     40.44 o
  12   2  10       76.11       93.03     46.25 o
  13   2  10       89.04      117.08     49.16 o
 -14   3  10       39.95      -54.45     54.45 o
 -13   3  10      141.89      114.70     52.07 o
 -12   3  10      137.50      120.78     45.72 o
 -11   3  10      415.29      395.39     45.46 o
 -10   3  10      308.78      273.28     38.59 o
  -9   3  10     1184.76     1371.70     67.13 o
  -8   3  10      505.35      529.65     34.36 o
  -7   3  10     1119.65     1209.42     45.46 o
  -6   3  10     1342.61     1286.86     40.17 o
  -5   3  10     3379.97     3339.12     91.45 o
  -4   3  10     8125.47     8034.61    210.91 o
  -3   3  10      821.54      798.70     34.36 o
  -2   3  10     4426.55     4388.38    133.73 o
  -1   3  10      393.82      356.80     22.73 o
   0   3  10     1927.18     1660.31     55.50 o
   1   3  10     8453.70     8521.97    253.99 o
   2   3  10        9.06       24.84     14.80 o
   3   3  10       52.44       37.00     16.39 o
   4   3  10     2220.80     2067.86     64.22 o
   5   3  10      355.36      409.13     27.22 o
   6   3  10     1842.79     1778.19     67.13 o
   7   3  10     1971.69     1886.02     88.54 o
   8   3  10       17.96       15.86     33.57 o
   9   3  10      141.22       51.80     35.42 o
  10   3  10      267.74      266.94     44.67 o
  11   3  10      103.24      122.63     42.29 o
  12   3  10       91.58      129.24     48.37 o
  13   3  10      188.29      230.47     53.65 o
 -14   4  10        0.96      -37.00     65.28 o
 -13   4  10       41.62       18.50     62.37 o
 -12   4  10       24.71       37.53     48.63 o
 -11   4  10      623.57      715.71     58.41 o
 -10   4  10      241.65      277.51     38.85 o
  -9   4  10      716.76      811.13     62.37 o
  -8   4  10     1253.92     1339.72     62.90 o
  -7   4  10     1372.14     1345.00     60.52 o
  -6   4  10     1297.55     1268.09     51.80 o
  -5   4  10     1860.73     1755.19     64.75 o
  -4   4  10     1296.02     1289.77     48.10 o
  -3   4  10      541.79      559.78     30.66 o
  -2   4  10     1387.60     1267.30     48.89 o
  -1   4  10      437.88      408.87     26.96 o
   0   4  10     1475.86     1373.02     53.12 o
   1   4  10     6846.89     6967.91    225.97 o
   2   4  10       86.65       35.94     16.12 o
   3   4  10      348.04      329.58     23.79 o
   4   4  10     1866.80     1778.98     61.32 o
   5   4  10      430.25      487.36     33.04 o
   6   4  10      526.14      554.76     36.47 o
   7   4  10     1324.33     1431.17     77.97 o
   8   4  10       89.40       63.96     34.62 o
   9   4  10       72.95       55.50     39.12 o
  10   4  10      337.04      314.51     47.04 o
  11   4  10       72.17       89.60     52.07 o
  12   4  10      216.92      279.89     53.92 o
 -13   5  10       39.91       61.58     62.90 o
 -12   5  10        4.18      -47.57     47.57 o
 -11   5  10      832.16      699.33     68.19 o
 -10   5  10       63.76      -20.88     48.37 o
  -9   5  10      833.55      771.75     80.08 o
  -8   5  10     1023.14     1102.64     66.07 o
  -7   5  10      416.85      375.57     35.68 o
  -6   5  10     1458.34     1479.53     75.06 o
  -5   5  10     1776.77     1668.77     79.02 o
  -4   5  10     1137.04     1330.20     62.11 o
  -3   5  10     2118.64     2016.58     81.40 o
  -2   5  10     2979.60     2805.77    114.44 o
  -1   5  10     3661.38     3565.09    133.47 o
   0   5  10     2757.35     2623.67    101.49 o
   1   5  10      535.77      577.22     38.59 o
   2   5  10     6780.49     6623.00    238.92 o
   3   5  10      965.93     1075.16     56.30 o
   4   5  10      583.65      515.11     39.38 o
   5   5  10       22.17      -20.09     29.34 o
   6   5  10     1194.09     1403.68     67.13 o
   7   5  10      456.98      483.13     53.65 o
   8   5  10      455.24      418.12     57.09 o
   9   5  10       48.76      -13.74     46.52 o
  10   5  10      504.53      516.17     65.55 o
  11   5  10       13.32      -48.89     48.89 o
  12   5  10      138.50      126.60     69.77 o
 -13   6  10       47.89      -50.74     50.74 o
 -12   6  10        6.73       67.13     54.97 o
 -11   6  10      753.24      696.69     71.10 o
 -10   6  10       51.40       35.94     48.10 o
  -9   6  10      581.81      727.34     65.02 o
  -8   6  10      292.13      361.56     38.32 o
  -7   6  10      741.94      775.97     50.48 o
  -6   6  10      198.12      149.06     31.19 o
  -5   6  10       37.47       44.14     26.96 o
  -4   6  10     4161.58     4126.46    154.61 o
  -3   6  10     4741.05     4841.65    178.66 o
  -2   6  10      410.68      427.63     35.68 o
  -1   6  10       74.17       63.17     24.84 o
   0   6  10     2992.10     2869.73    111.27 o
   1   6  10     2359.90     2189.70     88.54 o
   2   6  10      581.83      641.71     42.55 o
   3   6  10        3.95      -10.31     26.43 o
   4   6  10     2229.67     2281.67    103.87 o
   5   6  10      330.93      359.44     43.34 o
   6   6  10       44.06       76.38     48.89 o
   7   6  10       57.12        1.59     54.71 o
   8   6  10      713.36      905.48     94.62 o
   9   6  10      656.82      620.57     85.63 o
  10   6  10      183.32      172.06     65.55 o
  11   6  10        4.00       64.49     61.85 o
 -12   7  10        1.97       20.09     51.54 o
 -11   7  10      177.58      174.17     50.22 o
 -10   7  10      162.61      191.09     49.69 o
  -9   7  10      461.51      499.26     55.50 o
  -8   7  10       70.08       47.84     32.24 o
  -7   7  10        6.33        5.02     30.92 o
  -6   7  10     1416.08     1554.33     75.06 o
  -5   7  10     2340.29     2145.29     88.80 o
  -4   7  10       59.28       43.87     29.34 o
  -3   7  10       97.59       71.36     28.81 o
  -2   7  10      232.79      229.41     36.74 o
  -1   7  10        9.06       -7.40     28.28 o
   0   7  10      503.58      499.78     41.49 o
   1   7  10        0.16       22.73     28.02 o
   2   7  10      514.01      578.81     44.67 o
   3   7  10     3075.55     2852.02    127.39 o
   4   7  10        1.76      -33.57     33.57 o
   5   7  10       12.65       16.12     35.15 o
   6   7  10     1001.62     1157.09     72.68 o
   7   7  10      779.27      806.37     92.24 o
   8   7  10       70.67       80.87     59.73 o
   9   7  10       15.24      -13.74     66.07 o
  10   7  10      982.99      889.62    100.43 o
  11   7  10       67.11      136.38     74.27 o
 -11   8  10       54.99       12.16     51.27 o
 -10   8  10       42.13       -3.96     44.93 o
  -9   8  10       14.70       42.02     45.19 o
  -8   8  10        3.94      -26.96     31.98 o
  -7   8  10      107.10       45.72     39.38 o
  -6   8  10       70.72       34.36     32.24 o
  -5   8  10       67.00       63.17     32.24 o
  -4   8  10     1731.38     1627.54     85.63 o
  -3   8  10      636.06      629.29     47.57 o
  -2   8  10       73.82       33.57     30.13 o
  -1   8  10      598.44      539.43     44.67 o
   0   8  10      802.48      843.11     54.18 o
   1   8  10      834.58      881.16     56.03 o
   2   8  10      193.06      161.75     39.12 o
   3   8  10       63.69       20.09     36.21 o
   4   8  10     1528.97     1727.44     94.35 o
   5   8  10      350.91      280.68     46.78 o
   6   8  10      217.60      283.59     47.84 o
   7   8  10       56.29       18.77     58.15 o
   8   8  10      604.56      691.93     89.60 o
   9   8  10      571.94      659.95     93.56 o
  10   8  10        5.27       55.77     66.87 o
 -10   9  10        8.12       -1.06     52.59 o
  -9   9  10       60.91      185.80     68.72 o
  -8   9  10        0.09      -15.86     42.29 o
  -7   9  10       48.16       21.94     35.94 o
  -6   9  10      198.16      165.98     36.47 o
  -5   9  10     1124.39     1062.21     64.22 o
  -4   9  10        7.01       -3.96     32.77 o
  -3   9  10      187.83      147.21     34.62 o
  -2   9  10      645.89      663.38     49.69 o
  -1   9  10       28.82       36.74     32.51 o
   0   9  10      246.90      243.68     45.72 o
   1   9  10        0.08       -7.66     37.00 o
   2   9  10      450.43      498.20     54.45 o
   3   9  10        3.96      -28.81     39.91 o
   4   9  10      534.85      482.87     54.71 o
   5   9  10        4.83       -6.08     42.82 o
   6   9  10      299.28      315.83     51.27 o
   7   9  10       14.99      -45.99     57.62 o
   8   9  10       58.93      215.14     73.74 o
   9   9  10       23.54      211.70     81.67 o
  -9  10  10      102.78      176.29     72.42 o
  -8  10  10        8.66      -41.76     41.76 o
  -7  10  10        6.06      -23.26     38.59 o
  -6  10  10      189.00      164.92     39.64 o
  -5  10  10      483.31      508.51     51.27 o
  -4  10  10       97.12       17.44     42.55 o
  -3  10  10      180.55      165.45     40.97 o
  -2  10  10       15.99      -10.57     39.64 o
  -1  10  10        2.30        9.51     39.91 o
   0  10  10      722.54      611.85     59.20 o
   1  10  10      714.74      705.94     62.64 o
   2  10  10       27.46      -29.34     44.14 o
   3  10  10        4.95      -21.94     42.29 o
   4  10  10      179.59      126.60     49.42 o
   5  10  10        7.21       23.52     46.52 o
   6  10  10      126.54      173.38     62.64 o
   7  10  10        0.03      -44.67     63.43 o
   8  10  10      155.80      173.64     75.32 o
  -8  11  10        9.56      -48.63     48.63 o
  -7  11  10        0.30      -31.45     43.87 o
  -6  11  10      225.57      160.43     50.48 o
  -5  11  10      925.76      883.54     73.21 o
  -4  11  10      119.38       48.63     48.63 o
  -3  11  10        0.21      -44.14     44.14 o
  -2  11  10      156.80      128.45     48.89 o
  -1  11  10        4.38      -43.08     43.08 o
   0  11  10       59.62      -44.40     44.40 o
   1  11  10        2.75      -21.67     44.67 o
   2  11  10       73.97      173.38     54.71 o
   3  11  10       65.19       99.90     51.27 o
   4  11  10        1.00       28.81     59.47 o
   5  11  10       33.74       23.52     55.24 o
   6  11  10       12.67      -77.70     91.18 o
  -6  12  10      152.86      242.36     97.00 o
  -5  12  10        1.27      -24.58     60.26 o
  -4  12  10      127.48      108.63     64.49 o
  -3  12  10        4.83       -2.38     61.32 o
  -2  12  10       49.11       28.54     61.85 o
  -1  12  10       64.19       26.17     54.97 o
   0  12  10        2.43      -39.38     57.09 o
   1  12  10       14.08       90.13     66.87 o
   2  12  10       30.01       53.12     66.34 o
   3  12  10       57.64      -60.26     60.26 o
   4  12  10        6.80       77.17     63.70 o
 -14   1  11        7.11      -52.86     52.86 o
 -13   1  11        5.51      -16.39     43.61 o
 -12   1  11       31.15       -5.55     39.12 o
 -11   1  11       87.20       89.33     37.79 o
 -10   1  11      228.74      160.69     35.42 o
  -9   1  11      366.41      354.42     31.72 o
  -8   1  11      172.19      155.14     22.20 o
  -7   1  11       27.39        5.55     17.71 o
  -6   1  11        1.53      -11.89     16.12 o
  -5   1  11       10.41      -10.31     13.21 o
  -4   1  11     2250.41     2227.75     58.67 o
  -3   1  11      461.63      461.73     22.73 o
  -2   1  11      873.34      843.90     30.13 o
  -1   1  11       12.10       22.47     11.10 o
   0   1  11       16.01       26.17     12.95 o
   1   1  11     1246.01     1235.85     43.08 o
   2   1  11      907.62      954.90     36.47 o
   3   1  11     3152.82     3208.03    100.17 o
   4   1  11       37.07       38.06     19.03 o
   5   1  11       48.79       60.52     20.62 o
   6   1  11     1567.33     1496.18     75.59 o
   7   1  11     1287.06     1549.83     82.72 o
   8   1  11      280.35      331.96     42.82 o
   9   1  11      307.34      338.30     46.52 o
  10   1  11      227.72      172.85     41.49 o
  11   1  11       16.12        2.91     42.55 o
  12   1  11       23.07      -21.41     43.87 o
  13   1  11        2.07      -20.62     48.37 o
 -14   2  11        0.01      -43.08     52.07 o
 -13   2  11       44.35       55.50     52.86 o
 -12   2  11        1.50       21.94     47.84 o
 -11   2  11      204.54      276.98     50.74 o
 -10   2  11       86.65       55.50     31.19 o
  -9   2  11        4.69        3.44     21.67 o
  -8   2  11       18.77       16.12     19.29 o
  -7   2  11      316.38      357.59     25.90 o
  -6   2  11        0.21        4.76     16.39 o
  -5   2  11     3251.45     3155.17     91.98 o
  -4   2  11      290.16      389.84     19.82 o
  -3   2  11       14.09       11.36     12.69 o
  -2   2  11       11.80       -4.23     15.06 o
  -1   2  11      123.57      186.59     19.29 o
   0   2  11     2800.98     2877.13    106.25 o
   1   2  11       67.73       39.91     14.27 o
   2   2  11       99.49      147.74     17.71 o
   3   2  11        4.01        0.53     16.39 o
   4   2  11     1127.29     1291.88     55.24 o
   5   2  11       22.13      -18.50     18.50 o
   6   2  11      575.03      799.23     49.42 o
   7   2  11     1798.75     1724.80     83.25 o
   8   2  11      134.52      187.91     38.06 o
   9   2  11      152.66       80.87     39.64 o
  10   2  11      885.49      909.18     77.70 o
  11   2  11       12.76       21.67     40.70 o
  12   2  11       15.56      -25.37     43.34 o
 -14   3  11        6.86       91.98     59.47 o
 -13   3  11       11.15       33.04     48.89 o
 -12   3  11        6.43        5.02     44.40 o
 -11   3  11      250.75      225.18     41.76 o
 -10   3  11       97.84      120.25     35.15 o
  -9   3  11       46.27       64.49     31.19 o
  -8   3  11       32.20        8.99     24.05 o
  -7   3  11      712.50      780.73     33.57 o
  -6   3  11     2051.45     1880.47     59.47 o
  -5   3  11      155.04      157.78     19.03 o
  -4   3  11     1526.50     1497.24     53.12 o
  -3   3  11     2930.93     2762.43     87.48 o
  -2   3  11        3.04        9.25     15.06 o
  -1   3  11        6.91       -9.51     15.33 o
   0   3  11      371.17      316.89     22.20 o
   1   3  11     2657.48     2435.23     78.50 o
   2   3  11     2427.52     2364.92     71.36 o
   3   3  11     1507.20     1502.53     49.16 o
   4   3  11      284.47      232.85     21.94 o
   5   3  11      570.48      536.79     32.77 o
   6   3  11       11.87       -8.72     26.43 o
   7   3  11      458.59      435.03     45.19 o
   8   3  11       23.04       15.86     33.04 o
   9   3  11      195.34      119.99     38.85 o
  10   3  11       35.83       14.54     39.38 o
  11   3  11       23.90       37.00     47.84 o
  12   3  11        0.20      100.70     55.77 o
 -14   4  11        0.12       84.31     68.45 o
 -13   4  11      203.92      199.28     67.40 o
 -12   4  11       22.24        6.87     46.78 o
 -11   4  11      136.48      191.88     52.86 o
 -10   4  11        1.28       47.04     34.62 o
  -9   4  11      156.36      162.28     40.17 o
  -8   4  11      138.45      113.65     26.43 o
  -7   4  11      188.11      154.35     25.37 o
  -6   4  11       14.89        1.85     20.09 o
  -5   4  11     3896.93     3740.59    126.07 o
  -4   4  11     1940.64     1863.55     75.06 o
  -3   4  11      437.11      458.03     30.39 o
  -2   4  11      656.95      756.42     42.02 o
  -1   4  11     3428.09     3334.63    114.18 o
   0   4  11     1135.38     1181.67     51.80 o
   1   4  11       25.39       59.73     21.94 o
   2   4  11       33.49       12.42     20.62 o
   3   4  11     2502.29     2400.08     85.10 o
   4   4  11      566.87      617.40     37.27 o
   5   4  11        6.63      -22.73     22.73 o
   6   4  11        7.48       -7.40     25.11 o
   7   4  11      756.68      867.69     59.20 o
   8   4  11      479.39      482.87     46.52 o
   9   4  11       12.50       36.74     37.79 o
  10   4  11        7.52       46.78     43.08 o
  11   4  11      863.58      969.44     75.85 o
  12   4  11       50.71       45.99     48.37 o
 -13   5  11      365.43      446.66     86.69 o
 -12   5  11        5.81      -48.89     48.89 o
 -11   5  11      563.73      534.94     64.75 o
 -10   5  11      270.91      313.19     62.90 o
  -9   5  11       39.63       67.13     37.27 o
  -8   5  11        2.44       22.73     28.28 o
  -7   5  11      343.85      359.71     36.74 o
  -6   5  11      371.08      395.92     36.47 o
  -5   5  11      270.66      302.36     32.77 o
  -4   5  11      998.99     1221.31     60.52 o
  -3   5  11     4007.12     4044.79    150.65 o
  -2   5  11      383.53      469.39     34.89 o
  -1   5  11       83.93       55.77     24.32 o
   0   5  11      208.85      156.99     27.22 o
   1   5  11      590.89      598.10     43.87 o
   2   5  11      149.49      119.20     25.90 o
   3   5  11      119.28      122.37     28.28 o
   4   5  11      262.64      270.64     33.30 o
   5   5  11     1500.22     1586.84     82.46 o
   6   5  11        6.89      -31.19     31.19 o
   7   5  11      447.85      331.16     63.43 o
   8   5  11       28.79       22.47     57.09 o
   9   5  11      821.70      795.27     91.18 o
  10   5  11       32.98      109.42     67.13 o
  11   5  11       48.75       30.39     66.60 o
  12   5  11        0.02      -48.89     91.45 o
 -13   6  11      296.14      300.77     71.10 o
 -12   6  11      104.02      212.49     67.92 o
 -11   6  11      157.50      199.28     54.45 o
 -10   6  11      187.03      162.28     47.84 o
  -9   6  11      123.18      149.59     42.02 o
  -8   6  11        1.09      -28.81     28.81 o
  -7   6  11      997.99     1048.99     59.20 o
  -6   6  11        0.19      -15.86     27.22 o
  -5   6  11      874.13      913.14     52.59 o
  -4   6  11      376.11      331.16     34.89 o
  -3   6  11       12.09       -7.14     25.37 o
  -2   6  11      256.11      252.40     30.66 o
  -1   6  11     2663.34     2409.06     96.20 o
   0   6  11      991.27     1036.83     55.24 o
   1   6  11        8.11      -12.95     25.90 o
   2   6  11      970.83     1094.19     59.20 o
   3   6  11     1817.56     1757.84     76.65 o
   4   6  11       39.58      -20.62     31.45 o
   5   6  11        9.69      -16.91     32.24 o
   6   6  11       19.96      -33.30     33.30 o
   7   6  11       67.90       44.40     56.30 o
   8   6  11      438.02      389.04     70.30 o
   9   6  11       21.18      -12.42     53.65 o
  10   6  11        1.19       98.85     61.85 o
  11   6  11      418.70      366.84     84.84 o
 -12   7  11       12.89      -42.82     42.82 o
 -11   7  11      321.90      246.06     56.03 o
 -10   7  11       31.02      111.53     46.25 o
  -9   7  11      457.34      421.29     55.50 o
  -8   7  11        2.55       12.95     32.77 o
  -7   7  11      609.96      626.91     54.71 o
  -6   7  11        5.13       47.84     29.34 o
  -5   7  11       42.10      -26.43     26.43 o
  -4   7  11        1.20       -8.19     28.28 o
  -3   7  11       13.08       -8.99     27.75 o
  -2   7  11       36.26       -1.59     27.75 o
  -1   7  11     3229.47     3081.96    120.52 o
   0   7  11      281.97      368.16     39.64 o
   1   7  11     4542.59     4485.90    168.62 o
   2   7  11        7.57      -27.75     28.81 o
   3   7  11       34.13      110.21     37.00 o
   4   7  11     1146.42     1117.97     71.10 o
   5   7  11      332.73      310.81     44.93 o
   6   7  11        0.63      -28.54     36.47 o
   7   7  11      293.25      284.12     67.40 o
   8   7  11      106.84       52.33     60.79 o
   9   7  11      716.62      668.93     93.03 o
  10   7  11      148.69      110.74     70.30 o
 -11   8  11      167.81      160.16     57.62 o
 -10   8  11       77.75      -45.46     45.46 o
  -9   8  11      170.30      154.88     49.42 o
  -8   8  11       58.63      -36.74     36.74 o
  -7   8  11      140.55       72.95     33.30 o
  -6   8  11      217.03      299.45     39.91 o
  -5   8  11      311.18      310.28     37.79 o
  -4   8  11      727.32      760.91     51.27 o
  -3   8  11      441.71      520.14     54.45 o
  -2   8  11     1708.71     1703.92     80.87 o
  -1   8  11     1560.72     1709.21     79.55 o
   0   8  11      402.34      435.03     41.23 o
   1   8  11     2472.94     2281.14     95.68 o
   2   8  11        3.69      -34.36     34.36 o
   3   8  11     1038.90     1061.68     70.04 o
   4   8  11        3.49      -27.75     36.21 o
   5   8  11      909.26     1061.68     72.95 o
   6   8  11      159.61      167.56     54.45 o
   7   8  11      461.11      326.93     71.10 o
   8   8  11       48.51       -0.79     64.49 o
   9   8  11       29.86      -22.20     59.47 o
  10   8  11        2.98       56.03    107.04 o
 -10   9  11       26.20      -41.49     49.16 o
  -9   9  11       67.74      109.68     63.70 o
  -8   9  11      105.65      125.01     41.49 o
  -7   9  11        7.17      -33.57     35.68 o
  -6   9  11       77.96       21.67     33.83 o
  -5   9  11      839.44     1029.17     66.87 o
  -4   9  11      738.77      771.22     58.41 o
  -3   9  11      439.94      386.93     43.34 o
  -2   9  11        5.91       -6.87     35.42 o
  -1   9  11     1924.42     1767.35     81.93 o
   0   9  11      671.03      663.65     58.41 o
   1   9  11      459.23      386.67     50.22 o
   2   9  11      105.52      122.90     43.08 o
   3   9  11     1164.47     1184.84     76.91 o
   4   9  11      253.78      191.09     46.52 o
   5   9  11      123.63      134.00     43.34 o
   6   9  11      115.79       -6.08     63.70 o
   7   9  11      682.26      685.06     90.92 o
   8   9  11       13.57      -65.55     65.55 o
   9   9  11        8.01      -91.18     91.18 o
  -9  10  11      195.53      164.13     66.34 o
  -8  10  11       14.75      -10.04     42.02 o
  -7  10  11      706.50      690.61     69.77 o
  -6  10  11      150.68      104.93     43.61 o
  -5  10  11      726.42      807.16     61.05 o
  -4  10  11        8.46      -36.21     36.21 o
  -3  10  11      424.55      412.57     47.57 o
  -2  10  11      366.13      302.09     49.95 o
  -1  10  11      168.15      169.68     50.74 o
   0  10  11       17.80       -7.40     46.25 o
   1  10  11     2523.04     2375.23    135.06 o
   2  10  11      715.75      601.54     62.64 o
   3  10  11       54.02      -40.44     43.87 o
   4  10  11       75.15       54.45     46.25 o
   5  10  11      875.23     1032.34     77.97 o
   6  10  11      190.90      124.22     67.13 o
   7  10  11       11.08       49.16     69.51 o
  -7  11  11      230.26      188.44     49.42 o
  -6  11  11      217.83       54.97     48.10 o
  -5  11  11     1678.50     1720.57    104.40 o
  -4  11  11      613.18      529.91     73.74 o
  -2  11  11      154.63       72.15     48.37 o
  -1  11  11      938.02      833.86     71.10 o
   0  11  11      106.05       61.85     51.01 o
   1  11  11      135.38       36.47     50.74 o
   2  11  11      162.30      188.71     54.18 o
   3  11  11      729.00      792.36     73.74 o
   4  11  11      311.37      292.31     58.67 o
   5  11  11       33.91      -19.29     49.69 o
   6  11  11       14.78      -85.10     87.22 o
  -5  12  11        3.64       52.86     66.87 o
  -4  12  11       81.94       43.87     62.11 o
  -3  12  11     1186.02     1037.89     96.73 o
  -2  12  11      200.64      124.48     64.22 o
  -1  12  11       58.99       39.38     60.00 o
   0  12  11      654.59      606.82     79.55 o
   1  12  11      484.37      484.98     75.85 o
   2  12  11      150.62      107.30     66.60 o
   3  12  11       56.69       30.13     63.43 o
 -14   0  12       45.43       24.58     98.05 o
 -13   0  12        8.08       30.92     58.67 o
 -12   0  12     1207.31     1452.04    122.90 o
 -11   0  12        3.05       25.11     51.80 o
 -10   0  12      858.08      890.41     83.78 o
  -9   0  12     1000.16     1119.03     75.06 o
  -8   0  12      879.57      969.70     66.87 o
  -7   0  12      140.94      153.56     26.69 o
  -6   0  12     2177.41     2058.60     80.61 o
  -5   0  12     2194.98     2054.38     78.23 o
  -4   0  12    14283.42    15034.50    586.21 o
  -3   0  12     7514.19     8042.54    316.63 o
  -2   0  12       74.48       24.84     17.44 o
  -1   0  12     8394.85     8695.88    342.00 o
   0   0  12    16254.88    16837.53    655.98 o
   1   0  12      116.35      132.94     22.73 o
   2   0  12       32.41       20.88     24.84 o
   3   0  12     7184.85     7147.37    327.99 o
   4   0  12    13328.44    13218.79    598.63 o
   5   0  12       40.47       37.53     29.07 o
   6   0  12     2472.31     2281.41    144.83 o
   7   0  12     2777.85     2788.33    173.64 o
   8   0  12     1716.20     1748.59    123.43 o
   9   0  12       15.19      159.90     60.79 o
  10   0  12       64.90       93.56     62.90 o
  11   0  12      537.28      497.41     82.99 o
  12   0  12      884.44      971.29    105.72 o
 -14   1  12       61.11      139.28     58.67 o
 -13   1  12       23.12       17.18     50.74 o
 -12   1  12      780.03      861.87     76.91 o
 -11   1  12      421.47      457.50     58.94 o
 -10   1  12     1762.40     1655.29     81.93 o
  -9   1  12     1178.11     1348.44     55.50 o
  -8   1  12       27.48       20.62     20.88 o
  -7   1  12      250.09      235.49     22.20 o
  -6   1  12     6613.56     6635.96    186.59 o
  -5   1  12      448.56      463.31     21.41 o
  -4   1  12     1192.80     1140.17     37.53 o
  -3   1  12     1021.78     1064.59     36.47 o
  -2   1  12     5309.14     4979.08    140.61 o
  -1   1  12      353.97      322.18     18.77 o
   0   1  12     2015.52     1840.30     60.26 o
   1   1  12     3687.86     3638.30    112.06 o
   2   1  12    11101.13    11347.04    336.71 o
   3   1  12      786.36      851.56     39.91 o
   4   1  12     1013.37     1159.73     50.74 o
   5   1  12     4572.65     4251.47    142.72 o
   6   1  12     2808.00     2559.71    112.06 o
   7   1  12     2594.85     2272.69    120.52 o
   8   1  12      263.29      299.18     40.70 o
   9   1  12        9.29      128.18     43.61 o
  10   1  12      248.50      234.43     46.78 o
  11   1  12       10.49      -15.06     40.70 o
  12   1  12      159.56      181.57     51.54 o
 -14   2  12      495.78      333.81     63.17 o
 -13   2  12        9.03      -15.33     49.69 o
 -12   2  12      782.09      811.39     74.27 o
 -11   2  12        0.05       14.27     40.70 o
 -10   2  12     1318.48     1580.23     83.52 o
  -9   2  12        2.29      -25.11     25.11 o
  -8   2  12     2431.33     2431.26     87.48 o
  -7   2  12      551.66      533.88     31.98 o
  -6   2  12     4154.33     4109.28    126.86 o
  -5   2  12     3261.94     3359.47     91.71 o
  -4   2  12     4853.02     4635.50    140.87 o
  -3   2  12      438.19      481.28     28.81 o
  -2   2  12     3183.97     2893.52     98.32 o
  -1   2  12     1692.72     1437.24     53.39 o
   0   2  12     2941.87     2663.05     90.92 o
   1   2  12      332.59      381.38     23.79 o
   2   2  12     4064.75     4068.58    125.28 o
   3   2  12       83.49       34.36     17.97 o
   4   2  12     2847.95     2525.62     82.20 o
   5   2  12     1888.36     1875.98     64.49 o
   6   2  12     1300.61     1419.27     67.66 o
   7   2  12     1333.91     1479.53     89.60 o
   8   2  12     1376.21     1666.65     90.13 o
   9   2  12      352.55      333.01     46.78 o
  10   2  12       30.56       37.53     40.70 o
  11   2  12      152.24      231.52     47.57 o
  12   2  12      386.37      433.45     59.20 o
 -14   3  12      182.01      218.04     65.28 o
 -13   3  12        3.95      -48.89     48.89 o
 -12   3  12      296.68      257.95     55.77 o
 -11   3  12        0.76      -34.09     34.09 o
 -10   3  12     1534.56     1754.40     91.45 o
  -9   3  12        3.86        0.26     26.96 o
  -8   3  12     3049.38     3114.47    109.15 o
  -7   3  12     1406.36     1425.35     55.50 o
  -6   3  12     1808.74     1711.32     55.77 o
  -5   3  12      500.51      561.89     27.75 o
  -4   3  12     1643.13     1507.02     52.86 o
  -3   3  12      154.07      171.00     20.62 o
  -2   3  12     1609.71     1378.83     50.22 o
  -1   3  12      441.48      427.37     26.43 o
   0   3  12     1135.39     1180.35     45.99 o
   1   3  12      420.76      429.75     33.04 o
   2   3  12     1555.96     1464.47     52.59 o
   3   3  12       65.10       75.06     20.88 o
   4   3  12      480.54      524.36     28.81 o
   5   3  12      602.67      682.94     34.09 o
   6   3  12      301.64      318.48     35.68 o
   7   3  12        1.65      -13.48     31.72 o
   8   3  12      225.22      226.77     42.02 o
   9   3  12       64.43       30.66     37.27 o
  10   3  12      649.42      652.81     59.47 o
  11   3  12      282.46      243.15     50.48 o
  12   3  12       50.21       99.11     53.92 o
 -13   4  12       90.03      -17.97     60.26 o
 -12   4  12      382.45      404.37     57.88 o
 -11   4  12        2.99       11.89     42.82 o
 -10   4  12      974.68      960.45     76.91 o
  -9   4  12       55.29       26.96     31.72 o
  -8   4  12     1314.12     1486.14     70.57 o
  -7   4  12      836.05      768.84     47.57 o
  -6   4  12      898.98     1018.33     54.97 o
  -5   4  12      462.00      555.82     38.32 o
  -4   4  12     2038.70     1888.93     70.30 o
  -3   4  12        1.98       15.59     21.14 o
  -2   4  12     3554.67     3350.75    115.50 o
  -1   4  12       83.08      100.96     21.94 o
   0   4  12     1802.28     1709.73     64.75 o
   1   4  12       55.15       69.77     22.73 o
   2   4  12     3226.56     2992.10    114.44 o
   3   4  12      325.24      314.78     33.04 o
   4   4  12     1401.97     1445.97     60.26 o
   5   4  12      991.35     1080.44     56.82 o
   6   4  12      456.19      531.50     50.22 o
   7   4  12       16.08      -37.00     37.00 o
   8   4  12      242.83      313.46     49.69 o
   9   4  12      140.74      126.60     47.31 o
  10   4  12      602.75      564.54     67.66 o
  11   4  12      169.40      241.57     56.30 o
  12   4  12      115.48       64.49    105.45 o
 -13   5  12       30.38       28.81     52.33 o
 -12   5  12      570.42      554.49     68.19 o
 -11   5  12       10.51       22.47     43.08 o
 -10   5  12      312.92      294.69     50.48 o
  -9   5  12       37.65       45.72     33.30 o
  -8   5  12     2028.49     1993.59     84.84 o
  -7   5  12       36.89      -19.29     28.28 o
  -6   5  12      855.41      957.55     53.39 o
  -5   5  12      782.96      843.11     48.63 o
  -4   5  12     4733.51     4763.94    175.76 o
  -3   5  12      110.35      109.15     26.43 o
  -2   5  12      877.61      949.62     57.88 o
  -1   5  12      589.42      618.98     41.23 o
   0   5  12     2411.77     2221.15     89.86 o
   1   5  12      115.38      128.18     27.22 o
   2   5  12     3068.94     3069.54    118.67 o
   3   5  12        8.98       -2.38     26.43 o
   4   5  12     1070.51     1137.80     61.05 o
   5   5  12      211.11      163.07     37.27 o
   6   5  12      170.08      215.14     46.52 o
   7   5  12      523.14      510.09     74.27 o
   8   5  12      756.24      737.92     85.63 o
   9   5  12       16.98       -4.49     58.15 o
  10   5  12      175.33      311.08     76.91 o
  11   5  12      240.27      261.92     79.02 o
 -12   6  12      254.29      188.71     48.37 o
 -11   6  12        0.18      -44.93     44.93 o
 -10   6  12      275.72      135.32     48.89 o
  -9   6  12       24.73        9.51     40.44 o
  -8   6  12      457.53      470.18     44.14 o
  -7   6  12      372.59      375.30     45.19 o
  -6   6  12     2214.99     2070.50     86.95 o
  -5   6  12       57.09       53.92     28.54 o
  -4   6  12      340.37      392.22     37.27 o
  -3   6  12       60.92       90.39     29.07 o
  -2   6  12      441.49      503.75     40.44 o
  -1   6  12       12.94      -26.17     26.17 o
   0   6  12      836.45      861.87     51.01 o
   1   6  12     2716.49     2674.42    106.78 o
   2   6  12     4791.82     4715.05    175.76 o
   3   6  12      499.96      409.40     38.59 o
   4   6  12        7.47      -33.04     33.04 o
   5   6  12      756.74      778.35     59.47 o
   6   6  12     1579.64     1735.90    109.68 o
   7   6  12      174.56      136.38     56.82 o
   8   6  12      174.59      173.38     65.02 o
   9   6  12      650.36      603.65     87.22 o
  10   6  12      380.55      493.97     84.31 o
  11   6  12       33.69       70.57    109.95 o
 -12   7  12      177.62      171.26     53.39 o
 -11   7  12       22.10       -3.44     47.04 o
 -10   7  12       66.09       22.73     49.16 o
  -9   7  12       13.52      -13.74     42.82 o
  -8   7  12      445.77      421.02     50.48 o
  -7   7  12       21.12       -9.25     31.98 o
  -6   7  12        4.50      -13.48     29.60 o
  -5   7  12     1801.22     1809.37     80.08 o
  -4   7  12      111.31      154.88     32.77 o
  -3   7  12     1998.40     1934.65     84.57 o
  -2   7  12      903.31      769.10     50.48 o
  -1   7  12      917.88      969.70     56.30 o
   0   7  12     7762.76     7670.15    277.78 o
   1   7  12       93.96       57.09     30.66 o
   2   7  12        5.85       12.95     29.87 o
   3   7  12     1179.80     1517.33     84.05 o
   4   7  12     1244.51     1205.98     74.00 o
   5   7  12       44.10       46.78     37.53 o
   6   7  12      590.65      552.12     65.02 o
   7   7  12     1150.50     1112.42    108.10 o
   8   7  12      308.23      274.87     76.38 o
   9   7  12      102.54       85.10     70.30 o
  10   7  12        9.46      121.58     72.42 o
 -11   8  12        8.45      -47.04     67.66 o
 -10   8  12      192.61      168.09     54.18 o
  -9   8  12      105.15      148.80     62.64 o
  -8   8  12      601.50      566.39     49.95 o
  -7   8  12       46.13        5.81     32.77 o
  -6   8  12      998.55     1045.56     63.43 o
  -5   8  12       61.13       14.54     31.45 o
  -4   8  12      166.86       99.38     34.09 o
  -3   8  12      287.52      254.52     37.27 o
  -2   8  12      363.58      339.89     39.64 o
  -1   8  12      113.63       68.19     33.04 o
   0   8  12      184.10      258.48     38.06 o
   1   8  12     1138.70     1233.21     68.45 o
   2   8  12     1459.83     1648.95     91.18 o
   3   8  12       70.67       10.57     38.06 o
   4   8  12        0.34      -36.74     36.74 o
   5   8  12      487.09      516.17     55.77 o
   6   8  12      435.25      412.57     76.12 o
   7   8  12       76.79       66.60     64.22 o
   8   8  12        9.09      -36.74     67.13 o
   9   8  12       92.44       78.23     70.04 o
 -10   9  12       83.97      -66.34     66.34 o
  -9   9  12        0.53       60.00     51.80 o
  -8   9  12      185.09       77.70     40.17 o
  -7   9  12        6.49        8.99     38.85 o
  -6   9  12      137.77       95.94     38.06 o
  -5   9  12      231.13      230.73     39.38 o
  -4   9  12      656.76      626.38     49.95 o
  -3   9  12        0.53       13.48     36.21 o
  -2   9  12       96.27       33.83     33.57 o
  -1   9  12      812.50      837.56     56.56 o
   0   9  12      363.48      380.06     48.89 o
   1   9  12      204.36      172.32     44.67 o
   2   9  12       18.86       -5.02     39.38 o
   3   9  12      317.16      210.64     47.04 o
   4   9  12      214.88      119.46     46.52 o
   5   9  12       38.37      -13.21     42.29 o
   6   9  12      141.33      129.24     66.07 o
   7   9  12       33.07       13.21     67.13 o
   8   9  12       28.31      -33.30     72.68 o
  -9  10  12       11.17       21.41     95.94 o
  -8  10  12       85.82       49.16     42.02 o
  -7  10  12        8.78      -29.34     41.23 o
  -6  10  12       78.34       63.96     39.12 o
  -5  10  12      306.19      213.55     45.99 o
  -4  10  12        2.22      -24.05     36.74 o
  -3  10  12      133.49      124.48     38.59 o
  -2  10  12      199.00      178.66     46.25 o
  -1  10  12      324.58      229.41     51.01 o
   0  10  12       59.45       11.36     43.87 o
   1  10  12        1.79      -10.31     42.82 o
   2  10  12       46.43      -11.89     44.14 o
   3  10  12        2.83       58.94     45.72 o
   4  10  12        0.47      -44.14     44.14 o
   5  10  12      181.53      155.93     52.86 o
   6  10  12       34.68      103.60     68.19 o
   7  10  12      156.91       34.89     73.21 o
  -7  11  12       31.30        5.02     44.67 o
  -6  11  12       45.51       37.00     44.67 o
  -5  11  12        8.72       -9.78     52.07 o
  -4  11  12      167.08       39.64     48.89 o
  -3  11  12        0.57      -45.46     45.46 o
  -2  11  12      109.07       39.38     47.84 o
  -1  11  12       71.24       24.58     43.87 o
   0  11  12       73.14       38.59     47.31 o
   1  11  12       68.63       38.85     50.74 o
   2  11  12        0.36      -49.69     49.69 o
   3  11  12       58.14        1.32     49.16 o
   4  11  12      243.84      216.46     57.88 o
   5  11  12        0.44        0.53     53.39 o
  -4  12  12      172.39       93.03     65.55 o
  -3  12  12       91.13       67.92     66.60 o
  -2  12  12       25.78       76.38     61.32 o
  -1  12  12        1.03      103.60     78.50 o
   0  12  12        7.74       47.84     64.75 o
   1  12  12        7.21      -25.11     61.05 o
   2  12  12       44.39       66.60     70.83 o
 -14   1  13       14.98       34.89     58.15 o
 -13   1  13       36.71       86.69     51.80 o
 -12   1  13       21.22       31.72     45.19 o
 -11   1  13       90.08      101.75     45.72 o
 -10   1  13      137.51      112.06     42.82 o
  -9   1  13      138.50       65.55     26.17 o
  -8   1  13        1.03      -19.82     19.82 o
  -7   1  13       19.10       26.43     20.35 o
  -6   1  13        1.09      -17.44     17.44 o
  -5   1  13      745.49      775.45     32.51 o
  -4   1  13        2.93      -12.69     12.69 o
  -3   1  13      517.59      602.07     26.17 o
  -2   1  13      131.38      133.47     15.33 o
  -1   1  13      638.01      630.35     26.69 o
   0   1  13      692.21      802.93     36.47 o
   1   1  13       25.68       13.21     16.12 o
   2   1  13      250.64      244.47     22.47 o
   3   1  13     1417.97     1327.83     53.65 o
   4   1  13        3.13        7.40     21.41 o
   5   1  13      720.84      842.05     44.14 o
   6   1  13     1151.43     1452.31     77.70 o
   7   1  13        2.97        8.99     34.09 o
   8   1  13        3.05       38.85     37.27 o
   9   1  13      897.50      934.55     68.45 o
  10   1  13       13.25      -31.72     41.76 o
  11   1  13        0.60      -26.43     43.34 o
  12   1  13       33.51      115.76     53.39 o
 -14   2  13       16.04       -4.76     57.09 o
 -13   2  13       54.75       16.65     50.74 o
 -12   2  13        6.03      -42.02     45.46 o
 -11   2  13      140.28       46.25     43.87 o
 -10   2  13      157.33      159.11     39.12 o
  -9   2  13       29.95      -23.52     23.52 o
  -8   2  13      673.09      763.29     41.23 o
  -7   2  13       33.62       47.57     20.62 o
  -6   2  13        4.80       10.04     16.91 o
  -5   2  13        1.33      -14.27     14.54 o
  -4   2  13        2.69      -10.84     17.97 o
  -3   2  13     1599.12     1616.70     60.00 o
  -2   2  13       12.74        7.14     17.44 o
  -1   2  13        9.39       30.39     18.50 o
   0   2  13      348.38      330.11     25.64 o
   1   2  13      415.64      453.27     33.83 o
   2   2  13        0.21      -19.29     19.29 o
   3   2  13       14.42       -8.19     20.88 o
   4   2  13     1131.30     1249.86     51.27 o
   5   2  13      353.63      401.73     29.07 o
   6   2  13      529.99      534.67     41.23 o
   7   2  13      203.94      177.87     37.79 o
   8   2  13        3.22      -12.69     35.42 o
   9   2  13      725.81      702.24     61.58 o
  10   2  13       23.79       51.80     43.87 o
  11   2  13        0.07       55.24     45.99 o
  12   2  13       15.48       -7.66     48.89 o
 -13   3  13       62.60      123.96     66.87 o
 -12   3  13        0.13       -5.55     48.89 o
 -11   3  13        4.10      -37.00     37.00 o
 -10   3  13      305.06      334.33     43.34 o
  -9   3  13      262.69      240.25     34.09 o
  -8   3  13      846.88      958.07     48.89 o
  -7   3  13       34.92       24.58     20.09 o
  -6   3  13      830.55      881.43     37.27 o
  -5   3  13      596.02      717.83     35.68 o
  -4   3  13      130.63      221.48     23.79 o
  -3   3  13       33.07        2.64     17.44 o
  -2   3  13     1269.01     1177.44     45.72 o
  -1   3  13     2852.86     2820.84     90.13 o
   0   3  13       74.21      109.95     22.20 o
   1   3  13      642.65      703.03     36.74 o
   2   3  13      802.06      791.04     39.12 o
   3   3  13      927.36     1068.29     45.99 o
   4   3  13      301.01      316.89     28.28 o
   5   3  13       23.33      -21.67     21.67 o
   6   3  13      333.93      405.96     42.82 o
   7   3  13      625.16      687.96     63.17 o
   8   3  13        1.54       19.82     42.55 o
   9   3  13       74.51       38.32     45.99 o
  10   3  13      398.34      316.10     58.15 o
  11   3  13        0.95       45.99     53.65 o
 -13   4  13       20.04      -60.26     60.26 o
 -12   4  13       33.59       30.66     48.10 o
 -11   4  13      213.59      135.58     47.04 o
 -10   4  13        9.90       62.11     36.47 o
  -9   4  13       80.57       34.36     35.15 o
  -8   4  13       17.80       37.79     27.75 o
  -7   4  13       38.90       34.62     27.22 o
  -6   4  13       66.35       21.67     24.58 o
  -5   4  13       56.12       54.45     22.73 o
  -4   4  13      540.13      568.50     35.42 o
  -3   4  13     2533.80     2394.79     86.42 o
  -2   4  13      264.17      280.95     27.22 o
  -1   4  13      636.54      688.23     39.38 o
   0   4  13      813.49      884.34     44.67 o
   1   4  13      897.76      888.56     45.19 o
   2   4  13      375.12      379.79     31.72 o
   3   4  13        1.30      -19.29     26.43 o
   4   4  13      513.90      527.27     40.17 o
   5   4  13     1647.98     1531.60     79.55 o
   6   4  13       14.07      -38.85     38.85 o
   7   4  13      291.60      244.21     61.32 o
   8   4  13      765.96      873.76     91.45 o
   9   4  13      227.08      168.36     64.49 o
  10   4  13       90.98      105.72     68.19 o
  11   4  13        4.67      -20.88     64.49 o
 -13   5  13       65.77       20.35     57.62 o
 -12   5  13        2.69       29.87     51.54 o
 -11   5  13       13.73      -13.48     39.12 o
 -10   5  13       79.72       67.92     44.40 o
  -9   5  13      348.15      361.03     43.61 o
  -8   5  13       96.91      146.68     32.24 o
  -7   5  13       59.49       51.80     27.75 o
  -6   5  13      729.11      758.27     48.10 o
  -5   5  13      800.19      874.03     53.12 o
  -4   5  13        6.19       -5.81     24.58 o
  -3   5  13      357.97      372.13     39.64 o
  -2   5  13      233.95      244.21     31.19 o
  -1   5  13      637.90      641.45     56.30 o
   0   5  13        4.90      -11.89     25.11 o
   1   5  13      615.17      637.48     44.67 o
   2   5  13     4050.94     4002.77    151.18 o
   3   5  13     5324.77     5132.11    190.03 o
   4   5  13      178.21      108.63     31.19 o
   5   5  13       88.99      125.81     36.74 o
   6   5  13      272.60      219.37     47.57 o
   7   5  13      289.13      260.60     67.92 o
   8   5  13      122.06      109.42     62.37 o
   9   5  13       37.71      -60.79     60.79 o
  10   5  13      220.88      299.71     75.85 o
  11   5  13      141.14      112.33     79.55 o
 -12   6  13       28.17       58.15     48.10 o
 -11   6  13      142.37      110.21     50.22 o
 -10   6  13       75.01       29.34     45.99 o
  -9   6  13       55.48        1.59     37.79 o
  -8   6  13      179.56      145.63     35.15 o
  -7   6  13       37.22       29.07     29.60 o
  -6   6  13      165.01      139.02     31.98 o
  -5   6  13        9.30      -19.82     26.96 o
  -4   6  13     1535.64     1667.97     75.32 o
  -3   6  13      541.85      715.45     48.63 o
  -2   6  13     1034.58      993.23     55.77 o
  -1   6  13      362.39      392.48     37.27 o
   0   6  13      925.38     1011.20     57.09 o
   1   6  13       94.41       53.39     29.60 o
   2   6  13      391.97      486.04     41.76 o
   3   6  13        7.03       -4.76     29.07 o
   4   6  13      955.41     1062.21     68.45 o
   5   6  13      484.52      436.09     48.10 o
   6   6  13       79.45       64.49     56.82 o
   7   6  13        3.75       60.79     60.79 o
   8   6  13      511.81      502.69     80.61 o
   9   6  13      286.10      313.19     73.74 o
  10   6  13       21.13       16.65     70.30 o
 -11   7  13        1.02      -41.23     50.48 o
 -10   7  13      320.21      278.04     55.77 o
  -9   7  13      370.83      322.44     56.03 o
  -8   7  13        3.31      -14.01     33.04 o
  -7   7  13      267.05      241.83     36.21 o
  -6   7  13       57.19       10.04     32.24 o
  -5   7  13     1538.82     1610.89     77.70 o
  -4   7  13      374.20      320.06     38.59 o
  -3   7  13      283.79      293.10     37.00 o
  -2   7  13     4769.40     4355.61    164.66 o
  -1   7  13     1255.50     1392.31     70.04 o
   0   7  13      141.40       94.62     32.24 o
   1   7  13       64.51       65.81     32.51 o
   2   7  13      356.35      332.22     39.12 o
   3   7  13      137.28      121.31     39.64 o
   4   7  13      294.12      196.90     40.97 o
   5   7  13      408.91      353.89     47.31 o
   6   7  13      119.83      166.77     61.32 o
   7   7  13      178.86      254.78     72.15 o
   8   7  13      131.78      208.27     70.83 o
   9   7  13      120.62      -30.66     66.07 o
 -11   8  13        2.83       85.63    108.89 o
 -10   8  13        2.00      -36.21     64.75 o
  -9   8  13      168.87      161.49     51.54 o
  -8   8  13       82.44       25.37     37.00 o
  -7   8  13      598.02      599.69     50.74 o
  -6   8  13       76.97       34.62     33.04 o
  -5   8  13     1404.54     1441.21     75.32 o
  -4   8  13      447.72      473.62     47.04 o
  -3   8  13      443.45      402.52     41.76 o
  -2   8  13      630.31      601.54     47.84 o
  -1   8  13      498.05      456.18     45.19 o
   0   8  13      276.25      185.54     36.74 o
   1   8  13      275.15      390.89     42.55 o
   2   8  13      880.18      911.29     77.97 o
   3   8  13      430.90      411.25     51.01 o
   4   8  13      460.12      406.75     51.80 o
   5   8  13       40.94      -41.23     41.23 o
   6   8  13      220.99      154.61     67.40 o
   7   8  13       79.87       51.27     63.17 o
   8   8  13       43.26       53.65     65.55 o
   9   8  13       62.55       84.31    100.43 o
  -9   9  13      168.70      205.09     58.41 o
  -8   9  13       85.91      122.37     43.34 o
  -7   9  13      849.13      817.73     61.05 o
  -6   9  13      205.05      175.49     42.29 o
  -5   9  13       93.30       59.73     37.79 o
  -4   9  13      883.38      886.98     65.28 o
  -3   9  13      879.50      891.47     60.52 o
  -2   9  13        4.53       39.38     36.74 o
  -1   9  13       70.55       86.95     36.21 o
   0   9  13      601.39      626.12     58.94 o
   1   9  13     1412.75     1484.82     90.13 o
   2   9  13      151.15      138.23     45.19 o
   3   9  13       37.55       76.38     42.02 o
   4   9  13      656.84      441.64     56.30 o
   5   9  13      229.25      286.76     58.94 o
   6   9  13        1.66      -60.00     60.00 o
   7   9  13       32.81      -10.84     74.27 o
  -8  10  13       94.28       90.39     47.04 o
  -7  10  13        1.12       -6.08     41.49 o
  -6  10  13      649.07      636.95     60.79 o
  -5  10  13      633.72      609.73     60.52 o
  -4  10  13        7.15      -15.06     39.91 o
  -3  10  13        2.93      -35.68     35.68 o
  -2  10  13      682.24      593.61     60.00 o
  -1  10  13      916.48      905.48     71.62 o
   0  10  13       91.16       71.89     46.25 o
   1  10  13       37.29      -19.29     42.29 o
   2  10  13      389.72      458.82     58.41 o
   3  10  13      222.00      163.07     50.48 o
   4  10  13       91.95       40.44     50.22 o
   5  10  13        7.75      -50.22     50.22 o
   6  10  13      206.42       65.28     74.53 o
  -6  11  13        3.60      -20.88     45.46 o
  -5  11  13        3.29        3.44     51.01 o
  -4  11  13      529.82      456.18     65.28 o
  -3  11  13      932.17      733.16     72.15 o
  -2  11  13        0.99      -44.93     44.93 o
  -1  11  13      212.50      197.17     53.12 o
   0  11  13      846.10      722.06     68.19 o
   1  11  13     1349.53     1320.16     93.03 o
   2  11  13      161.65       72.95     56.30 o
   3  11  13       19.55      -52.07     52.07 o
   4  11  13      510.97      542.34     74.00 o
  -2  12  13      312.65      259.27     59.47 o
  -1  12  13       81.79       93.03     57.88 o
   0  12  13        0.93      -27.49     60.79 o
 -14   0  14       40.87      -69.51    105.45 o
 -13   0  14       97.41       39.38     84.57 o
 -12   0  14       61.26       10.84     76.65 o
 -11   0  14      632.95      660.21    112.06 o
 -10   0  14      467.04      746.11    116.03 o
  -9   0  14       16.82        0.00     42.55 o
  -8   0  14      769.85      867.42     82.20 o
  -7   0  14     4105.57     4279.49    175.76 o
  -6   0  14     2972.74     2701.37    102.02 o
  -5   0  14      998.27     1090.22     54.97 o
  -4   0  14      497.20      559.25     36.74 o
  -3   0  14     4264.21     3781.55    154.35 o
  -2   0  14       11.66       21.14     20.88 o
  -1   0  14     1157.70     1197.53     57.62 o
   0   0  14      625.84      672.11     42.02 o
   1   0  14    16967.64    17641.79    688.76 o
   2   0  14      335.22      280.95     36.74 o
   3   0  14     2366.64     2384.48    119.73 o
   4   0  14      271.98      218.04     36.74 o
   5   0  14     1268.64     1496.18     89.60 o
   6   0  14     1141.87     1375.66    110.74 o
   7   0  14      767.73      804.78     82.99 o
   8   0  14      398.80      413.10     68.72 o
   9   0  14     3974.03     4078.09    248.44 o
  10   0  14        2.48       74.80     81.40 o
  11   0  14      151.72      233.90     73.74 o
 -13   1  14       97.20      107.04     64.75 o
 -12   1  14      242.71      301.03     68.45 o
 -11   1  14      224.00      280.68     65.02 o
 -10   1  14       30.72       29.07     41.23 o
  -9   1  14     1624.63     1645.77     61.58 o
  -8   1  14        2.11      -19.56     19.56 o
  -7   1  14      269.60      263.50     26.43 o
  -6   1  14       30.32       10.04     14.54 o
  -5   1  14     4769.21     4714.78    144.04 o
  -4   1  14     1456.20     1471.07     51.01 o
  -3   1  14      960.66      940.10     38.59 o
  -2   1  14     1030.04     1142.82     46.78 o
  -1   1  14    13132.44    13421.77    396.71 o
   0   1  14     2014.83     1904.78     69.51 o
   1   1  14     3189.97     2992.36    102.81 o
   2   1  14     2577.32     2453.46     80.08 o
   3   1  14     9567.16     9863.01    318.21 o
   4   1  14        1.25      -10.04     21.94 o
   5   1  14        8.02       -2.38     24.05 o
   6   1  14       73.43      130.83     34.89 o
   7   1  14     2535.26     2633.71    118.40 o
   8   1  14      668.73      548.94     52.86 o
   9   1  14      444.59      481.02     52.86 o
  10   1  14       62.89       96.20     44.14 o
  11   1  14      599.86      647.53     66.07 o
 -13   2  14       46.29      -40.44     55.24 o
 -12   2  14      111.65        7.93     57.62 o
 -11   2  14     1216.78     1420.33     95.68 o
 -10   2  14      193.03      134.53     39.91 o
  -9   2  14     2074.92     2052.79     72.68 o
  -8   2  14       62.47       47.04     22.47 o
  -7   2  14     1198.87     1306.68     61.05 o
  -6   2  14        2.54      -14.27     14.27 o
  -5   2  14     1072.60     1128.02     49.16 o
  -4   2  14      476.10      447.45     29.34 o
  -3   2  14     2443.31     2304.14     81.40 o
  -2   2  14      691.01      738.97     37.79 o
  -1   2  14     1630.16     1607.72     60.52 o
   0   2  14        2.11      -12.69     19.56 o
   1   2  14     5408.83     5224.61    172.59 o
   2   2  14        6.82      -21.41     21.41 o
   3   2  14      618.48      632.99     38.06 o
   4   2  14      831.13      935.87     52.07 o
   5   2  14      502.59      504.28     36.47 o
   6   2  14       40.59       21.67     37.79 o
   7   2  14      431.92      447.19     58.41 o
   8   2  14      185.39      202.19     49.95 o
   9   2  14       72.97       79.82     49.42 o
  10   2  14      239.73      176.55     55.77 o
  11   2  14      434.75      561.63    105.98 o
 -13   3  14      170.70      157.26     73.21 o
 -12   3  14        6.15      -35.94     60.79 o
 -11   3  14     1131.16     1269.94     93.83 o
 -10   3  14        0.78      -22.99     30.39 o
  -9   3  14     1945.43     1976.41     83.52 o
  -8   3  14       10.60        5.02     22.73 o
  -7   3  14     1461.10     1493.80     53.12 o
  -6   3  14       49.87       44.93     22.47 o
  -5   3  14     1848.52     1818.89     68.72 o
  -4   3  14      102.49      116.82     22.99 o
  -3   3  14     2287.51     2193.92     80.35 o
  -2   3  14        4.13       -9.51     19.82 o
  -1   3  14     5078.22     4924.11    163.34 o
   0   3  14       37.98       16.12     20.62 o
   1   3  14     1688.35     1563.31     57.09 o
   2   3  14        0.11      -18.77     20.88 o
   3   3  14     2312.88     2274.54     77.44 o
   4   3  14      177.22      173.64     26.43 o
   5   3  14     1619.03     1537.41     62.64 o
   6   3  14       33.43       33.83     40.17 o
   7   3  14     1675.97     1798.54    107.04 o
   8   3  14       99.99       43.08     44.14 o
   9   3  14      635.74      670.26     69.25 o
  10   3  14       24.11       23.26     50.74 o
  11   3  14      378.44      380.06     63.96 o
 -13   4  14      431.02      459.88     89.33 o
 -12   4  14        3.49      -35.94     40.44 o
 -11   4  14      482.30      490.27     54.18 o
 -10   4  14       40.50       57.62     37.79 o
  -9   4  14      557.17      518.81     49.16 o
  -8   4  14      213.51      154.88     33.83 o
  -7   4  14      914.89     1233.47     70.30 o
  -6   4  14       25.10       24.32     25.11 o
  -5   4  14     2070.28     2010.77     76.12 o
  -4   4  14      443.43      435.82     34.36 o
  -3   4  14     1649.29     1699.43     66.07 o
  -2   4  14      768.00      867.69     45.46 o
  -1   4  14     1131.62     1302.98     57.88 o
   0   4  14       23.80       13.74     22.47 o
   1   4  14     1932.56     1776.60     68.45 o
   2   4  14       44.49       50.22     25.11 o
   3   4  14      879.51      963.62     49.69 o
   4   4  14       52.89       11.36     29.87 o
   5   4  14      714.30      801.35     57.88 o
   6   4  14       11.13       -2.64     52.59 o
   7   4  14      914.13      947.50     96.73 o
   8   4  14        3.18      -51.01     55.50 o
   9   4  14      465.77      424.46     81.67 o
  10   4  14       56.62       48.63     66.60 o
  11   4  14      437.33      438.73     86.42 o
 -12   5  14        7.16       -6.34     44.40 o
 -11   5  14      273.93      274.60     50.22 o
 -10   5  14      112.70       11.36     43.61 o
  -9   5  14      521.56      512.74     51.80 o
  -8   5  14      180.87      113.91     33.30 o
  -7   5  14      901.78     1032.08     57.62 o
  -6   5  14        1.23      -17.18     26.17 o
  -5   5  14     1288.47     1362.98     67.66 o
  -4   5  14       18.46      -24.32     24.32 o
  -3   5  14     1263.25     1358.75     66.07 o
  -2   5  14      742.99      817.20     49.95 o
  -1   5  14      102.24      112.06     30.66 o
   0   5  14      111.30       70.83     27.75 o
   1   5  14     4129.88     3966.03    150.38 o
   2   5  14     1935.08     1726.65     75.59 o
   3   5  14        8.58      -29.34     29.34 o
   4   5  14      377.20      424.20     45.46 o
   5   5  14     1073.76     1108.99     70.57 o
   6   5  14       12.88      -18.24     53.12 o
   7   5  14      630.37      740.29     85.90 o
   8   5  14       16.88       43.08     60.52 o
   9   5  14      251.16      215.93     69.25 o
  10   5  14        3.32      -65.55     65.55 o
 -12   6  14       47.84      -44.40     44.40 o
 -11   6  14      149.05      183.16     57.62 o
 -10   6  14        4.98       -4.76     44.40 o
  -9   6  14      580.55      600.22     54.45 o
  -8   6  14       30.40       18.50     32.51 o
  -7   6  14       10.44       17.71     29.87 o
  -6   6  14        0.97      -12.16     28.81 o
  -5   6  14     1850.56     1858.80     80.08 o
  -4   6  14      252.23      238.13     34.89 o
  -3   6  14      112.32      101.49     29.87 o
  -2   6  14      635.68      630.08     44.93 o
  -1   6  14     1175.15     1498.56     73.47 o
   0   6  14      509.40      464.90     41.49 o
   1   6  14      603.45      575.90     49.95 o
   2   6  14      300.73      204.83     34.36 o
   3   6  14     1996.12     1818.62     80.35 o
   4   6  14       30.62      -30.13     34.62 o
   5   6  14      619.94      793.95     65.81 o
   6   6  14      423.89      471.50     73.74 o
   7   6  14      884.53      983.45    104.93 o
   8   6  14        3.10       38.32     61.32 o
   9   6  14       81.43      102.55     72.68 o
  10   6  14       31.04       87.22     80.08 o
 -11   7  14      505.32      534.41     70.83 o
 -10   7  14      195.63      250.82     57.88 o
  -9   7  14        8.05      -31.45     38.06 o
  -8   7  14      368.20      354.69     43.34 o
  -7   7  14      117.47       70.83     33.57 o
  -6   7  14      609.55      626.12     48.89 o
  -5   7  14        8.60       24.32     31.98 o
  -4   7  14       18.48      -19.29     29.07 o
  -3   7  14     4554.95     4335.25    164.66 o
  -2   7  14      411.35      426.05     42.02 o
  -1   7  14       78.09       48.89     32.24 o
   0   7  14      218.71      207.21     36.21 o
   1   7  14     4752.61     4650.82    176.02 o
   2   7  14      457.14      423.93     43.08 o
   3   7  14      386.01      401.73     48.89 o
   4   7  14     1860.63     1656.61     93.83 o
   5   7  14     2197.79     2068.38    109.15 o
   6   7  14       14.33      -21.14     59.47 o
   7   7  14       46.50       87.48     64.22 o
   8   7  14      296.12      171.26     76.12 o
   9   7  14      395.15      404.37     84.31 o
 -10   8  14       77.54       42.29     51.01 o
  -9   8  14      245.92      266.94     57.88 o
  -8   8  14       26.23      -35.94     35.94 o
  -7   8  14      115.27      117.88     38.59 o
  -6   8  14        3.30       -6.34     34.09 o
  -5   8  14      407.28      366.58     42.82 o
  -4   8  14      226.00      162.54     39.12 o
  -3   8  14      521.43      436.09     43.87 o
  -2   8  14       62.74       94.09     34.36 o
  -1   8  14     1322.74     1191.71     67.40 o
   0   8  14      106.06        9.25     35.42 o
   1   8  14       76.23       55.24     35.94 o
   2   8  14      295.53      205.36     43.87 o
   3   8  14     1550.94     1604.81     93.30 o
   4   8  14        9.19        9.25     38.85 o
   5   8  14       58.93      -20.35     45.46 o
   6   8  14      110.31       53.39     63.96 o
   7   8  14      435.66      427.90     82.20 o
   8   8  14       28.39       34.62     71.10 o
  -9   9  14       61.64      -52.86     52.86 o
  -8   9  14        2.80      -39.12     40.97 o
  -7   9  14       61.32      123.69     43.08 o
  -6   9  14       12.15      -35.94     35.94 o
  -5   9  14      130.91       87.22     38.85 o
  -4   9  14       23.28        3.17     35.68 o
  -3   9  14      211.32      256.90     42.55 o
  -2   9  14       20.88       22.99     35.94 o
  -1   9  14        5.38       10.04     34.36 o
   0   9  14      197.91      131.88     44.40 o
   1   9  14      543.42      476.79     56.82 o
   2   9  14       23.45       79.82     44.40 o
   3   9  14       13.44      -42.55     42.55 o
   4   9  14       54.69       60.00     47.04 o
   5   9  14       34.44       51.01     46.78 o
   6   9  14        1.70       67.92     70.30 o
   7   9  14       34.84       26.96     72.42 o
  -7  10  14        0.32      -21.67     43.87 o
  -6  10  14       76.78       45.19     42.02 o
  -5  10  14      227.31      194.26     45.72 o
  -4  10  14       12.88       32.77     41.49 o
  -3  10  14      123.11       65.55     39.91 o
  -2  10  14        1.80      -41.23     41.23 o
  -1  10  14      405.59      386.40     56.30 o
   0  10  14        3.05        1.85     45.99 o
   1  10  14        9.61      -37.27     44.67 o
   2  10  14      183.49       94.35     50.74 o
   3  10  14       88.40       21.41     49.16 o
   4  10  14        2.93      -48.63     48.63 o
   5  10  14       36.22       17.97     52.86 o
  -5  11  14       36.36       70.83     49.95 o
  -4  11  14      129.57       -2.91     59.47 o
  -3  11  14        4.24      -49.95     49.95 o
  -2  11  14      192.30      133.47     53.65 o
  -1  11  14       16.33       53.39     53.65 o
   0  11  14      103.98        7.40     52.86 o
   1  11  14      234.48      186.33     56.30 o
   2  11  14       22.17      -28.28     53.12 o
   3  11  14       24.43      -52.59     52.59 o
 -13   1  15       43.43       32.51     74.00 o
 -12   1  15        4.65      -30.39     57.62 o
 -11   1  15        1.58       -2.91     59.73 o
 -10   1  15       12.64        8.72     41.76 o
  -9   1  15        9.16      -24.32     24.32 o
  -8   1  15        1.51       -1.85     22.99 o
  -7   1  15      252.08      248.70     23.52 o
  -6   1  15      129.48      169.68     19.29 o
  -5   1  15       74.26       52.07     17.71 o
  -4   1  15      128.26      111.27     19.29 o
  -3   1  15      240.24      278.30     22.99 o
  -2   1  15      120.98       75.59     18.77 o
  -1   1  15      234.01      217.25     24.58 o
   0   1  15     2462.68     2461.39     87.22 o
   1   1  15      160.08      154.35     24.05 o
   2   1  15      376.55      351.51     30.66 o
   3   1  15     3815.58     3759.88    140.61 o
   4   1  15        0.78      -25.37     25.37 o
   5   1  15      151.24      136.64     29.07 o
   6   1  15      717.60      757.47     66.87 o
   7   1  15       37.98       42.02     44.40 o
   8   1  15       28.70       18.77     47.57 o
   9   1  15      160.52       45.46     49.16 o
  10   1  15        0.18      -25.90     51.54 o
  11   1  15        4.44       -2.64     56.03 o
 -13   2  15        9.51      -66.87     66.87 o
 -12   2  15       94.62       89.86     67.40 o
 -11   2  15      150.33      151.97     49.95 o
 -10   2  15      174.08      131.09     38.06 o
  -9   2  15      263.78      225.71     28.02 o
  -8   2  15       44.41       38.32     22.20 o
  -7   2  15      489.10      541.28     34.89 o
  -6   2  15      312.75      315.83     23.26 o
  -5   2  15      367.22      423.93     30.66 o
  -4   2  15      798.02      868.74     43.08 o
  -3   2  15      191.53      171.53     23.26 o
  -2   2  15     1421.27     1474.77     57.62 o
  -1   2  15      544.62      626.12     36.47 o
   0   2  15      635.63      726.82     39.12 o
   1   2  15      868.29     1039.74     49.16 o
   2   2  15     1696.23     1594.76     62.90 o
   3   2  15      425.90      446.13     33.83 o
   4   2  15      578.20      622.68     42.29 o
   5   2  15      145.85      157.52     28.02 o
   6   2  15        3.00      -31.45     41.76 o
   7   2  15      105.97      103.34     47.84 o
   8   2  15        4.89      -16.65     45.19 o
   9   2  15      220.29      318.74     60.26 o
  10   2  15       25.31       38.85     54.97 o
  11   2  15        0.30      -54.18     54.18 o
 -13   3  15        0.79       77.44     56.82 o
 -12   3  15      397.21      395.65     67.40 o
 -11   3  15      129.25      155.41     46.78 o
 -10   3  15       60.01       -5.55     35.94 o
  -9   3  15      969.20      849.71     60.79 o
  -8   3  15      330.29      348.34     35.68 o
  -7   3  15      360.67      350.72     31.19 o
  -6   3  15       73.56       52.33     26.69 o
  -5   3  15       12.63       -9.25     21.67 o
  -4   3  15      327.11      361.56     30.66 o
  -3   3  15        0.86      -13.74     23.52 o
  -2   3  15        0.02      -21.94     21.94 o
  -1   3  15      491.22      468.60     36.74 o
   0   3  15     1586.47     1547.19     67.40 o
   1   3  15      577.04      668.41     41.23 o
   2   3  15      123.09      105.98     27.22 o
   3   3  15      369.51      356.54     30.66 o
   4   3  15      255.97      247.65     30.39 o
   5   3  15      132.81      143.78     31.19 o
   6   3  15        8.33       48.10     43.08 o
   7   3  15      454.01      635.63     64.22 o
   8   3  15      419.81      423.93     57.35 o
   9   3  15       23.90       32.77     47.84 o
  10   3  15        0.65       82.99     53.39 o
  11   3  15        9.68       50.48    107.30 o
 -12   4  15      121.58       43.61     46.52 o
 -11   4  15      125.53      130.83     44.93 o
 -10   4  15      197.48      210.38     49.95 o
  -9   4  15        0.09       40.44     36.47 o
  -8   4  15      197.15      192.41     34.09 o
  -7   4  15      900.47      993.75     54.97 o
  -6   4  15      732.60      734.48     42.82 o
  -5   4  15      121.79      163.86     28.02 o
  -4   4  15        5.69      -16.39     24.32 o
  -3   4  15        8.97        3.17     22.73 o
  -2   4  15      276.19      269.85     30.13 o
  -1   4  15      164.50      160.16     26.43 o
   0   4  15       28.60        4.23     23.79 o
   1   4  15      405.65      430.54     35.68 o
   2   4  15     1875.45     1848.75     73.21 o
   3   4  15     1239.86     1343.15     64.22 o
   4   4  15      146.61       93.30     32.51 o
   5   4  15      426.13      440.32     47.84 o
   6   4  15      911.19     1123.26    103.34 o
   7   4  15        0.18      -37.00     56.03 o
   8   4  15        6.10      -53.12     58.41 o
   9   4  15        3.00        9.51     66.34 o
  10   4  15       53.87      141.13     70.04 o
 -12   5  15       58.15       51.27     47.57 o
 -11   5  15       30.19        2.64     45.19 o
 -10   5  15        0.96      -41.23     41.23 o
  -9   5  15       28.08      -22.99     34.89 o
  -8   5  15      274.55      345.70     39.64 o
  -7   5  15       12.58        3.70     29.60 o
  -6   5  15      104.37       61.05     29.87 o
  -5   5  15       87.69       62.64     29.34 o
  -4   5  15       24.66       47.31     29.07 o
  -3   5  15      195.39      177.08     31.98 o
  -2   5  15      166.24      158.58     30.39 o
  -1   5  15     3682.09     3702.53    141.66 o
   0   5  15     4194.32     4084.17    154.88 o
   1   5  15      238.68      180.51     33.30 o
   2   5  15      196.11      226.50     33.83 o
   3   5  15       13.92      -31.19     31.19 o
   4   5  15      214.25      164.13     39.91 o
   5   5  15      115.63       93.83     41.49 o
   6   5  15        5.40       21.94     55.50 o
   7   5  15      708.45      638.80     81.67 o
   8   5  15      964.96      990.85    105.45 o
   9   5  15      119.65      153.03     72.68 o
  10   5  15      219.67      231.00     81.40 o
 -11   6  15       70.86       25.64     51.01 o
 -10   6  15      144.36      104.40     53.39 o
  -9   6  15       68.65       91.98     38.06 o
  -8   6  15      166.33       92.24     35.94 o
  -7   6  15      524.97      499.78     44.40 o
  -6   6  15     1746.47     1802.24     84.57 o
  -5   6  15      263.90      253.20     35.68 o
  -4   6  15      293.34      353.89     38.32 o
  -3   6  15      388.18      375.57     38.59 o
  -2   6  15      548.02      619.25     47.31 o
  -1   6  15        0.39      -26.69     29.60 o
   0   6  15      238.38      191.09     38.32 o
   1   6  15      476.79      513.79     43.87 o
   2   6  15     2589.94     2287.75     96.20 o
   3   6  15      229.23      168.62     37.00 o
   4   6  15      835.17      769.10     59.73 o
   5   6  15      399.84      350.99     48.89 o
   6   6  15      788.96      770.42     91.71 o
   7   6  15        9.50       46.52     62.64 o
   8   6  15      128.47      196.11     71.62 o
   9   6  15       20.95       10.04     71.36 o
 -11   7  15       16.69      -52.86     65.81 o
 -10   7  15       75.45        4.49     46.52 o
  -9   7  15      301.76      167.30     44.40 o
  -8   7  15      671.90      650.96     52.59 o
  -7   7  15        0.25      -23.79     33.04 o
  -6   7  15     1352.91     1511.51     77.44 o
  -5   7  15      743.16      831.74     56.56 o
  -4   7  15       77.29       66.07     32.77 o
  -3   7  15     1007.68     1084.41     62.37 o
  -2   7  15      120.72      117.61     35.94 o
  -1   7  15      148.84       79.29     33.04 o
   0   7  15      709.44      684.79     51.80 o
   1   7  15      204.36      146.16     37.79 o
   2   7  15       52.62       35.15     34.62 o
   3   7  15     1161.02     1203.34     77.70 o
   4   7  15     1221.18      980.80     72.42 o
   5   7  15       59.37       59.47     45.99 o
   6   7  15       39.73       27.49     65.28 o
   7   7  15      235.57      261.39     80.08 o
   8   7  15      196.19      205.36     75.32 o
 -10   8  15      364.38      191.09     61.58 o
  -9   8  15      130.25       34.36     52.33 o
  -8   8  15      566.16      475.20     50.22 o
  -7   8  15       17.81      -19.29     36.74 o
  -6   8  15     1248.51     1252.24     71.62 o
  -5   8  15      154.83       79.55     36.74 o
  -4   8  15      807.02      978.16     62.90 o
  -3   8  15      215.65      148.53     38.06 o
  -2   8  15       88.10      -15.33     32.51 o
  -1   8  15       99.31       53.92     33.57 o
   0   8  15      913.81      934.02     62.64 o
   1   8  15        5.64       28.54     40.70 o
   2   8  15      190.20      140.61     42.55 o
   3   8  15      200.07      145.36     47.57 o
   4   8  15      391.74      340.15     51.54 o
   5   8  15        6.12       24.58     45.72 o
   6   8  15      247.22      220.42     79.55 o
   7   8  15       63.26       88.54     80.35 o
  -8   9  15      214.45      170.21     45.72 o
  -7   9  15      129.02      111.27     44.14 o
  -6   9  15      738.96      745.84     60.00 o
  -5   9  15        5.86       39.12     38.32 o
  -4   9  15      169.56      120.25     39.64 o
  -3   9  15      239.59      228.09     42.02 o
  -2   9  15      600.40      494.76     49.42 o
  -1   9  15        0.03      -36.21     36.21 o
   0   9  15       65.54       13.74     45.46 o
   1   9  15      251.63      192.67     48.63 o
   2   9  15      852.24      727.61     65.28 o
   3   9  15       48.37       23.79     48.37 o
   4   9  15       11.69       44.14     48.37 o
   5   9  15      218.16      147.74     55.24 o
   6   9  15      660.16      592.02     94.88 o
  -7  10  15        0.10      -56.56     56.56 o
  -6  10  15      287.87      259.80     57.88 o
  -5  10  15       73.55       -0.53     44.67 o
  -4  10  15      818.86      763.55     62.64 o
  -3  10  15        1.93      -40.44     40.44 o
  -2  10  15       15.89      -19.03     45.19 o
  -1  10  15       66.37      107.30     49.42 o
   0  10  15      593.47      506.66     61.58 o
   1  10  15       12.18      -46.25     46.25 o
   2  10  15        8.60      -10.57     50.48 o
   3  10  15      290.35      224.12     58.15 o
   4  10  15      581.30      521.72     66.60 o
  -4  11  15        1.15       31.19     57.35 o
  -3  11  15       61.17      -49.16     49.16 o
  -2  11  15      605.14      623.48     66.60 o
  -1  11  15       94.41       23.52     53.92 o
   0  11  15       33.78      -48.89     48.89 o
   1  11  15      471.05      361.29     70.83 o
   2  11  15      857.80      806.90     94.35 o
 -13   0  16      229.87      409.40    127.39 o
 -12   0  16       95.16      180.25    104.40 o
 -11   0  16      317.72      398.29     73.47 o
 -10   0  16     1043.61     1262.28    107.57 o
  -9   0  16     1882.45     1981.43    109.95 o
  -8   0  16       88.11      114.44     26.17 o
  -7   0  16        5.22       12.42     26.17 o
  -6   0  16     4698.35     4822.62    226.77 o
  -5   0  16     1556.41     1738.01     90.13 o
  -4   0  16      781.37      941.69     62.11 o
  -3   0  16      379.03      465.69     44.40 o
  -2   0  16    12885.46    13434.72    607.35 o
  -1   0  16     4717.94     4810.46    225.97 o
   0   0  16      404.51      521.72     48.37 o
   1   0  16      943.73     1035.78     86.16 o
   2   0  16     7492.54     7384.18    417.32 o
   3   0  16     5424.29     5413.32    311.61 o
   4   0  16      197.87      191.09     53.39 o
   5   0  16      163.92      176.29     52.07 o
   6   0  16     4150.54     3840.23    322.71 o
   7   0  16     1213.25     1309.85    163.60 o
   8   0  16      788.11      746.90    123.69 o
   9   0  16     1572.39     1804.62    205.36 o
  10   0  16        7.65        9.78     82.99 o
 -13   1  16      133.22      140.34     76.65 o
 -12   1  16      330.95      270.90     58.67 o
 -11   1  16      293.20      329.84     56.82 o
 -10   1  16      374.90      442.70     51.54 o
  -9   1  16      519.54      495.56     43.61 o
  -8   1  16      668.06      765.93     38.59 o
  -7   1  16      543.59      584.89     33.04 o
  -6   1  16      372.75      440.58     35.15 o
  -5   1  16      914.56     1065.91     47.31 o
  -4   1  16     2276.82     2347.75     83.52 o
  -3   1  16     2474.76     2531.70     89.33 o
  -2   1  16     2123.07     2067.86     69.51 o
  -1   1  16       80.90       25.37     20.88 o
   0   1  16     9611.65    10065.47    324.82 o
   1   1  16      542.35      617.66     38.59 o
   2   1  16       14.85      -22.20     22.20 o
   3   1  16       42.38       47.04     28.02 o
   4   1  16      213.31      270.11     33.83 o
   5   1  16      846.05     1011.73     57.35 o
   6   1  16      191.20      279.63     51.27 o
   7   1  16        1.51      -41.76     43.87 o
   8   1  16     1952.90     2008.65    113.65 o
   9   1  16      984.49     1204.13     92.50 o
  10   1  16       71.44        2.64     54.18 o
 -13   2  16       36.11      -64.22     64.22 o
 -12   2  16      772.08      666.03     74.80 o
 -11   2  16       73.72      -14.01     61.32 o
 -10   2  16      610.87      455.38     49.69 o
  -9   2  16      753.09      810.33     46.52 o
  -8   2  16      240.52      197.69     25.64 o
  -7   2  16      109.77      119.99     20.09 o
  -6   2  16     2637.69     2589.58     92.50 o
  -5   2  16      902.41     1051.11     48.37 o
  -4   2  16     1411.31     1433.02     58.94 o
  -3   2  16     2718.44     2719.08     95.68 o
  -2   2  16     1803.88     1739.33     66.07 o
  -1   2  16      399.04      485.51     33.57 o
   0   2  16     2111.15     2118.60     78.23 o
   1   2  16      153.91      148.01     25.64 o
   2   2  16     1986.82     1967.16     74.27 o
   3   2  16      398.48      407.81     34.36 o
   4   2  16      679.49      793.15     50.74 o
   5   2  16      422.16      491.59     38.32 o
   6   2  16     1479.35     1655.82    100.70 o
   7   2  16      651.19      699.59     68.98 o
   8   2  16      287.02      234.70     57.62 o
   9   2  16       44.66       45.19     49.95 o
  10   2  16      708.97     1020.71     87.22 o
 -12   3  16      704.71      868.21    104.40 o
 -11   3  16      139.01      171.79     52.07 o
 -10   3  16      184.72      141.13     41.76 o
  -9   3  16      885.96      963.89     48.63 o
  -8   3  16       16.35       -6.87     26.17 o
  -7   3  16      946.53     1090.49     54.18 o
  -6   3  16      472.02      477.85     35.94 o
  -5   3  16      827.78      928.21     51.54 o
  -4   3  16      543.20      578.28     37.00 o
  -3   3  16     1049.90     1274.70     62.90 o
  -2   3  16      519.94      490.27     37.53 o
  -1   3  16     1371.86     1425.61     66.07 o
   0   3  16     1336.80     1422.71     65.55 o
   1   3  16     1588.05     1682.51     67.40 o
   2   3  16      423.06      430.80     38.85 o
   3   3  16      954.24      976.84     50.48 o
   4   3  16     1264.21     1392.31     64.75 o
   5   3  16      122.27      120.78     32.51 o
   6   3  16     1578.00     1514.42    123.96 o
   7   3  16       18.90       40.44     57.88 o
   8   3  16      899.17      988.47    107.57 o
   9   3  16       88.02      116.29     67.66 o
  10   3  16      258.58      129.77     97.79 o
 -12   4  16      286.04      271.17     52.33 o
 -11   4  16      185.17      265.88     53.39 o
 -10   4  16       43.08       -8.46     44.67 o
  -9   4  16      383.61      357.86     40.44 o
  -8   4  16      216.03      197.69     35.42 o
  -7   4  16      875.71      972.08     52.33 o
  -6   4  16     1062.05     1251.71     59.20 o
  -5   4  16      679.02      725.49     43.08 o
  -4   4  16     1263.90     1553.80     76.38 o
  -3   4  16     1382.53     1397.07     67.66 o
  -2   4  16       93.29      128.71     27.49 o
  -1   4  16       17.03       15.86     26.43 o
   0   4  16     1321.77     1504.90     66.87 o
   1   4  16      476.42      427.37     44.93 o
   2   4  16      439.13      562.95     40.17 o
   3   4  16     1097.89     1142.29     56.82 o
   4   4  16     1093.44     1135.15     62.64 o
   5   4  16      163.01      213.29     43.08 o
   6   4  16     1712.99     1731.67    139.28 o
   7   4  16       36.11        5.02     58.94 o
   8   4  16      584.56      641.18     93.30 o
   9   4  16       40.40       13.74     66.07 o
  10   4  16      347.15      503.22    121.31 o
 -12   5  16      191.35      309.23    119.46 o
 -11   5  16       90.83       24.58     46.78 o
 -10   5  16      216.73      209.85     44.14 o
  -9   5  16      186.14      128.45     37.27 o
  -8   5  16      141.63      312.93     48.63 o
  -7   5  16       21.27       27.22     32.24 o
  -6   5  16     1054.31     1161.58     63.17 o
  -5   5  16      265.74      250.02     34.62 o
  -4   5  16      167.83      113.38     31.72 o
  -3   5  16      195.60      210.64     38.06 o
  -2   5  16      112.48      112.59     34.62 o
  -1   5  16       82.23      105.72     37.00 o
   0   5  16      710.20      756.95     56.82 o
   1   5  16      183.11      106.25     32.24 o
   2   5  16      319.07      364.20     40.70 o
   3   5  16      463.26      422.35     43.34 o
   4   5  16      189.10       98.58     40.70 o
   5   5  16       11.44      -35.94     35.94 o
   6   5  16     1646.72     1710.79    139.55 o
   7   5  16      149.40      149.59     67.92 o
   8   5  16       62.02      132.15     71.62 o
   9   5  16      126.26       77.70     71.89 o
 -11   6  16       99.88      153.56     71.62 o
 -10   6  16        0.93      -27.49     43.34 o
  -9   6  16       27.30       14.80     36.74 o
  -8   6  16      584.85      560.04     48.89 o
  -7   6  16      634.47      624.53     49.16 o
  -6   6  16      236.20      209.59     39.12 o
  -5   6  16        5.53      -20.88     30.13 o
  -4   6  16     1398.31     1570.71     77.70 o
  -3   6  16      791.20      743.20     51.80 o
  -2   6  16       12.99      -28.28     28.28 o
  -1   6  16       17.43       -6.61     30.66 o
   0   6  16     2832.10     2768.77    112.33 o
   1   6  16     1270.26     1466.58     75.32 o
   2   6  16      136.10       85.10     34.36 o
   3   6  16        6.72      -35.15     35.15 o
   4   6  16     1325.43     1471.60    101.49 o
   5   6  16       32.54       54.71     41.76 o
   6   6  16      108.44       43.08     60.00 o
   7   6  16       48.00       66.87     73.21 o
   8   6  16      222.95      209.06     81.40 o
 -10   7  16       31.68      -49.16     49.16 o
  -9   7  16      160.98      126.60     45.72 o
  -8   7  16       54.14      -16.12     37.27 o
  -7   7  16      542.93      625.85     51.54 o
  -6   7  16     1062.57     1199.38     69.25 o
  -5   7  16      776.39      828.31     57.09 o
  -4   7  16      631.18      553.17     47.57 o
  -3   7  16      358.58      303.41     39.64 o
  -2   7  16     1068.44     1037.10     64.49 o
  -1   7  16      732.33      669.20     51.01 o
   0   7  16      128.96       77.97     33.57 o
   1   7  16      204.63      167.30     39.12 o
   2   7  16     4717.12     4283.45    185.54 o
   3   7  16     1141.22     1224.22     80.87 o
   4   7  16        0.83      -33.30     39.91 o
   5   7  16      149.24       87.22     46.52 o
   6   7  16      678.53      589.12     85.90 o
   7   7  16      190.24       79.82     67.40 o
   8   7  16        6.83      -20.09     74.80 o
  -9   8  16        1.29      -43.87     43.87 o
  -8   8  16       77.95       20.62     40.97 o
  -7   8  16      616.71      536.52     53.39 o
  -6   8  16        7.99      -35.94     35.94 o
  -5   8  16       85.38       72.42     38.06 o
  -4   8  16      719.45      631.40     53.65 o
  -3   8  16      486.60      384.02     45.72 o
  -2   8  16        0.32      -31.98     31.98 o
  -1   8  16       94.13       20.62     35.68 o
   0   8  16     2325.67     2254.71    100.17 o
   1   8  16      486.10      448.51     54.71 o
   2   8  16       46.12      -42.55     42.55 o
   3   8  16        8.13      -16.65     44.40 o
   4   8  16      474.99      421.02     56.56 o
   5   8  16      127.10      118.14     57.09 o
   6   8  16       94.06      -57.62     74.53 o
   7   8  16       72.81       83.52     84.57 o
  -8   9  16       12.71      -42.55     42.55 o
  -7   9  16       39.59       64.75     44.40 o
  -6   9  16      414.53      359.18     50.48 o
  -5   9  16       11.28      -21.14     40.17 o
  -4   9  16       60.42       46.52     40.44 o
  -3   9  16       14.03        2.38     40.70 o
  -2   9  16      148.52      105.19     47.84 o
  -1   9  16       93.26       94.62     42.55 o
   0   9  16       29.64      -45.19     46.52 o
   1   9  16       55.78      -22.73     46.52 o
   2   9  16      335.01      328.78     54.97 o
   3   9  16        8.92      -22.73     48.10 o
   4   9  16       31.63       23.52     51.27 o
   5   9  16        9.90        5.02     54.18 o
  -6  10  16       52.79      -39.12     45.99 o
  -5  10  16       71.03       34.89     45.19 o
  -4  10  16        7.88      -42.55     42.55 o
  -3  10  16        3.92      -41.76     41.76 o
  -2  10  16       29.41        8.19     49.95 o
  -1  10  16        1.97      -45.72     45.72 o
   0  10  16      141.38      -20.88     48.10 o
   1  10  16        4.55      -47.84     47.84 o
   2  10  16        8.34      -12.69     54.71 o
   3  10  16        0.08      -58.41     58.41 o
  -2  11  16       11.36      -43.87    105.19 o
  -1  11  16        1.84      -99.64     99.64 o
 -12   1  17        0.67       -1.85     57.62 o
 -11   1  17       19.34      -40.70     40.70 o
 -10   1  17       59.64      -10.04     41.49 o
  -9   1  17      205.03      240.77     30.92 o
  -8   1  17        0.06      -24.58     24.58 o
  -7   1  17        1.33      -19.03     19.03 o
  -6   1  17        9.25      -20.88     20.88 o
  -5   1  17      151.22      176.02     25.11 o
  -4   1  17      872.16      995.60     50.48 o
  -3   1  17      612.47      678.71     41.49 o
  -2   1  17      443.96      448.78     36.47 o
  -1   1  17     1401.61     1440.94     66.60 o
   0   1  17     1506.06     1579.17     70.57 o
   1   1  17      493.65      470.45     39.91 o
   2   1  17      318.56     2189.43    204.30 o
   3   1  17       51.77      -20.62     31.19 o
   4   1  17      302.14      407.28     43.08 o
   5   1  17        4.49       -6.34     34.89 o
   6   1  17        8.53       28.02     83.25 o
   7   1  17        6.69      -33.04     60.79 o
   8   1  17       79.01      105.98     83.78 o
   9   1  17      125.31      160.96     72.15 o
  10   1  17       19.34       46.52     71.10 o
 -12   2  17        0.49      106.25     71.10 o
 -11   2  17        4.97      -54.45     54.45 o
 -10   2  17      201.50      172.06     48.63 o
  -9   2  17      576.60      584.62     37.53 o
  -8   2  17     1134.51     1199.64     64.49 o
  -7   2  17      447.39      481.55     42.82 o
  -6   2  17      587.52      637.48     41.76 o
  -5   2  17       65.31       65.55     25.64 o
  -4   2  17     1006.68     1253.03     61.85 o
  -3   2  17     1170.71     1218.41     54.97 o
  -2   2  17      176.16      148.01     25.37 o
  -1   2  17      343.93      294.43     30.13 o
   0   2  17       96.10       95.15     25.90 o
   1   2  17      334.58      395.39     34.62 o
   2   2  17      774.56      807.43     49.42 o
   3   2  17        5.48        2.64     25.90 o
   4   2  17        0.93       -3.44     29.87 o
   5   2  17        0.39      -30.92     30.92 o
   6   2  17       53.47       57.35     44.14 o
   7   2  17      149.55      314.51     53.39 o
   8   2  17      109.37       96.47     51.27 o
   9   2  17       23.60       59.20     56.82 o
  10   2  17        7.44       29.87     68.45 o
 -12   3  17        0.00      -54.18     61.85 o
 -11   3  17        0.90      -16.12     51.54 o
 -10   3  17       44.17       -3.17     36.74 o
  -9   3  17      170.01      186.59     36.47 o
  -8   3  17       10.12      -26.17     26.17 o
  -7   3  17      126.38      128.71     28.81 o
  -6   3  17        0.86       75.32     26.69 o
  -5   3  17       41.40       47.57     25.64 o
  -4   3  17        9.36       13.74     24.05 o
  -3   3  17      262.50      251.35     32.24 o
  -2   3  17     1308.67     1400.24     67.40 o
  -1   3  17       52.72       66.60     27.75 o
   0   3  17      425.61      468.86     39.38 o
   1   3  17      985.07     1108.19     54.97 o
   2   3  17      517.65      577.22     44.14 o
   3   3  17       55.54       71.36     29.87 o
   4   3  17      337.58      375.04     37.53 o
   5   3  17       97.05      126.33     39.64 o
   6   3  17      228.07      329.58     68.19 o
   7   3  17      141.31      198.49     69.25 o
   8   3  17        2.64       66.60     63.70 o
   9   3  17      206.23      268.53     77.97 o
 -12   4  17       31.49      -48.63     68.45 o
 -11   4  17        8.72      -38.59     55.24 o
 -10   4  17       60.23      103.60     43.87 o
  -9   4  17      270.04      259.01     38.06 o
  -8   4  17       43.70       22.20     35.94 o
  -7   4  17        1.05      -17.71     26.69 o
  -6   4  17      528.75      496.61     38.59 o
  -5   4  17      298.21      265.09     33.04 o
  -4   4  17      134.27      130.03     28.54 o
  -3   4  17        6.14       21.67     25.11 o
  -2   4  17      140.52      151.97     29.60 o
  -1   4  17     1597.21     1683.04     72.15 o
   0   4  17     1326.95     1481.38     67.13 o
   1   4  17       15.86      -27.49     27.49 o
   2   4  17     2274.04     2113.31     81.93 o
   3   4  17     1119.54     1043.18     54.97 o
   4   4  17        2.90        1.59     30.92 o
   5   4  17       19.88      -19.56     46.25 o
   6   4  17      138.50      115.76     67.40 o
   7   4  17      527.70      641.98     86.95 o
   8   4  17      178.68       74.53     71.62 o
   9   4  17       96.92      141.66    104.13 o
 -11   5  17       71.11       32.24     44.40 o
 -10   5  17        5.36      -12.42     46.52 o
  -9   5  17       59.79      -16.65     33.83 o
  -8   5  17       97.04       51.80     34.09 o
  -7   5  17      695.09      732.37     58.15 o
  -6   5  17      260.54      231.52     39.91 o
  -5   5  17      291.74      268.79     37.00 o
  -4   5  17      134.68      115.76     32.51 o
  -3   5  17      307.92      262.97     36.21 o
  -2   5  17       92.64       79.29     30.39 o
  -1   5  17     1607.13     1644.72     79.02 o
   0   5  17       75.43       25.11     31.98 o
   1   5  17     1429.89     1555.12     78.50 o
   2   5  17      282.13      337.77     41.49 o
   3   5  17        0.58      -31.72     31.72 o
   4   5  17      353.18      342.00     49.16 o
   5   5  17     1010.68     1040.54     72.95 o
   6   5  17      916.93      856.58     99.11 o
   7   5  17       79.89       69.77     66.34 o
   8   5  17        9.87      -63.96     63.96 o
 -10   6  17        0.93      -45.19     45.19 o
  -9   6  17      275.16      229.67     42.82 o
  -8   6  17       44.72       91.18     37.79 o
  -7   6  17       13.57      -19.56     32.24 o
  -6   6  17      239.73      177.61     37.53 o
  -5   6  17      225.99      179.99     36.21 o
  -4   6  17       86.67       38.59     33.04 o
  -3   6  17      321.41      400.67     42.02 o
  -2   6  17      100.49       83.52     32.51 o
  -1   6  17      917.80     1045.56     61.85 o
   0   6  17     1316.18     1353.46     72.15 o
   1   6  17       61.90      126.07     37.27 o
   2   6  17      422.21      431.07     53.65 o
   3   6  17     1027.36     1045.82     72.42 o
   4   6  17      311.51      253.20     49.16 o
   5   6  17      263.29      183.42     50.22 o
   6   6  17       10.51       42.29     66.60 o
   7   6  17      593.17      487.63     90.65 o
   8   6  17       14.45      -35.15     71.10 o
 -10   7  17       68.63       82.20    116.55 o
  -9   7  17      473.81      502.43     56.82 o
  -8   7  17      198.29      147.21     42.02 o
  -7   7  17      597.55      596.52     52.59 o
  -6   7  17        1.00      -33.30     33.30 o
  -5   7  17       99.81       41.76     36.74 o
  -4   7  17       11.96       -6.61     33.83 o
  -3   7  17      529.76      476.26     46.25 o
  -2   7  17      342.77      320.06     41.76 o
  -1   7  17      308.97      279.36     40.97 o
   0   7  17       16.64       21.14     35.42 o
   1   7  17      677.24      769.10     63.70 o
   2   7  17        6.73       27.49     41.23 o
   3   7  17     1560.59     1408.17     88.28 o
   4   7  17      253.06      178.14     48.89 o
   5   7  17      193.98      117.88     47.31 o
   6   7  17       50.45       34.09     67.92 o
   7   7  17       32.01      -32.24     71.36 o
  -8   8  17        0.07      -40.44     40.44 o
  -7   8  17      188.99      139.81     42.55 o
  -6   8  17      120.97       77.97     41.76 o
  -5   8  17      376.95      373.72     45.72 o
  -4   8  17       34.59      -34.89     34.89 o
  -3   8  17     1537.61     1552.74     82.99 o
  -2   8  17       12.94      -37.27     37.27 o
  -1   8  17       78.97       26.17     37.53 o
   0   8  17       10.10      -38.85     38.85 o
   1   8  17       30.01       -4.23     42.82 o
   2   8  17        6.13      -48.10     48.10 o
   3   8  17      606.73      660.74     68.72 o
   4   8  17       27.74      -46.78     46.78 o
   5   8  17      682.64      571.67     79.02 o
   6   8  17       20.62      -78.76     78.76 o
  -7   9  17      262.94      200.07     51.27 o
  -6   9  17       24.59       22.47     43.61 o
  -5   9  17      530.99      562.95     56.03 o
  -4   9  17      114.07       70.30     41.76 o
  -3   9  17      148.02      186.86     44.93 o
  -2   9  17      202.98      201.92     44.40 o
  -1   9  17      389.16      335.92     49.16 o
   0   9  17       58.39       17.44     51.80 o
   1   9  17       58.26       94.09     51.80 o
   2   9  17       81.89      -18.77     51.80 o
   3   9  17      893.61     1014.63     83.25 o
   4   9  17        0.59      -51.80     51.80 o
  -5  10  17        3.57      -89.33     89.33 o
  -4  10  17       62.18      -17.97     47.04 o
  -3  10  17      609.36      567.18     59.73 o
  -2  10  17      111.98       93.56     52.59 o
  -1  10  17       37.49      -47.84     48.63 o
   0  10  17      288.07      206.15     60.52 o
   1  10  17      809.44      783.64     75.32 o
   2  10  17      167.15       50.74     57.35 o
 -12   0  18      354.78      314.51     79.29 o
 -11   0  18       21.34       21.14     33.83 o
 -10   0  18      864.02      855.26     61.58 o
  -9   0  18      368.78      367.90     41.23 o
  -8   0  18     2375.92     2507.38    128.98 o
  -7   0  18       49.18       71.10     33.04 o
  -6   0  18      349.79      553.17     48.63 o
  -5   0  18     2436.75     2411.44    123.43 o
  -3   0  18      231.75      312.66     41.76 o
  -2   0  18       27.52      -27.75     30.39 o
  -1   0  18     1404.16     1405.53     86.42 o
   0   0  18     3739.32     3827.81    228.62 o
   1   0  18      430.56      311.87     57.62 o
   2   0  18       54.09       28.54     46.78 o
   3   0  18     2733.44     2446.59    157.52 o
   4   0  18     1245.06     1490.90    116.29 o
   5   0  18       25.65      360.24    104.93 o
   6   0  18       54.75      271.70     98.85 o
   7   0  18      539.55      758.00    132.68 o
   9   0  18      168.40      288.35    110.48 o
 -12   1  18       98.11      -40.97     57.09 o
 -11   1  18        6.05       22.47     34.62 o
 -10   1  18     1051.12     1097.09     77.44 o
  -9   1  18       41.02      -10.57     28.28 o
  -8   1  18      348.63      428.69     30.66 o
  -7   1  18     2175.31     2071.29     77.44 o
  -6   1  18     3988.90     4112.45    139.02 o
  -5   1  18      374.23      384.55     31.72 o
  -4   1  18      873.61     1005.12     48.63 o
  -3   1  18     2032.38     1887.87     71.36 o
  -2   1  18      411.47      480.76     39.91 o
  -1   1  18      518.08      526.74     40.97 o
   0   1  18      251.01      329.84     35.94 o
   1   1  18      534.26      575.64     47.84 o
   2   1  18     4715.32     4573.12    190.82 o
   3   1  18      107.89       99.90     34.62 o
   4   1  18      267.92      228.09     40.17 o
   5   1  18      864.64     1002.21     97.53 o
   6   1  18     1923.74     2127.59    148.53 o
   7   1  18       27.37      -22.20     55.24 o
   8   1  18      418.11      521.99     79.29 o
   9   1  18      332.41      395.12     80.08 o
 -12   2  18      136.84      199.28     71.36 o
 -11   2  18        1.47       49.95     90.65 o
 -10   2  18      357.72      386.67     57.35 o
  -9   2  18        8.34       26.96     30.39 o
  -8   2  18      581.68      667.08     52.59 o
  -7   2  18       92.35       56.03     31.98 o
  -6   2  18     1202.26     1207.04     68.72 o
  -5   2  18      646.28      735.54     54.97 o
  -4   2  18     2006.99     1927.25     90.39 o
  -3   2  18      128.78      118.93     34.36 o
  -2   2  18       40.12       -9.51     29.60 o
  -1   2  18      131.46      167.83     35.68 o
   0   2  18     2098.01     1960.02     93.03 o
   1   2  18        1.32      -10.04     30.13 o
   2   2  18      904.13      938.25     61.05 o
   3   2  18      814.65      974.46     65.28 o
   4   2  18     2402.54     2135.78    100.96 o
   5   2  18        1.69       38.06     43.87 o
   6   2  18      199.86      266.41     70.57 o
   7   2  18      572.32      627.97     87.22 o
   8   2  18      658.52      600.75    133.47 o
   9   2  18      351.52      466.48    125.54 o
 -11   3  18        5.67      -43.08     43.08 o
 -10   3  18      222.03      208.27     55.50 o
  -9   3  18       10.62       33.57     33.57 o
  -8   3  18      264.27      261.92     37.53 o
  -7   3  18        9.26      -19.29     28.81 o
  -6   3  18      706.33      892.26     49.42 o
  -5   3  18      214.61      112.59     27.75 o
  -4   3  18     1271.45     1304.04     60.00 o
  -3   3  18        3.17       -1.85     25.90 o
  -2   3  18     1197.01     1424.56     68.98 o
  -1   3  18       27.16        2.11     26.43 o
   0   3  18      918.09      957.02     56.30 o
   1   3  18     1562.45     1696.78     72.42 o
   2   3  18     1505.82     1710.00     72.68 o
   3   3  18     1006.02     1042.91     55.77 o
   4   3  18      417.36      418.65     43.61 o
   5   3  18      225.96      291.78     53.12 o
   6   3  18      871.11      828.83     94.09 o
   7   3  18      499.48      520.14     82.99 o
   8   3  18      190.15       68.45     74.80 o
   9   3  18      233.48      208.79    104.40 o
 -11   4  18       44.96       12.95     50.22 o
 -10   4  18      376.87      367.64     54.18 o
  -9   4  18       16.13      -16.65     33.83 o
  -8   4  18      769.37      780.20     53.12 o
  -7   4  18      142.91       86.69     30.39 o
  -6   4  18      451.89      505.60     43.61 o
  -5   4  18      279.07      271.96     33.30 o
  -4   4  18      544.94      570.35     40.17 o
  -3   4  18      153.90      124.22     29.07 o
  -2   4  18      443.84      515.11     41.49 o
  -1   4  18       30.22      -26.96     26.96 o
   0   4  18     1019.69     1130.92     58.41 o
   1   4  18      644.21      654.40     44.40 o
   2   4  18     1031.16     1083.88     57.09 o
   3   4  18      280.05      235.22     36.74 o
   4   4  18      163.72      145.89     41.76 o
   5   4  18      814.76      701.97     73.21 o
   6   4  18      490.79      839.67    105.98 o
   7   4  18      617.52      710.43     94.62 o
   8   4  18        9.83      -74.00     74.00 o
 -10   5  18      204.20      145.89     49.95 o
  -9   5  18      188.52      176.29     41.49 o
  -8   5  18      455.42      460.67     51.27 o
  -7   5  18        2.35      -31.45     31.45 o
  -6   5  18      617.70      623.74     50.22 o
  -5   5  18      249.30      182.36     36.21 o
  -4   5  18      980.51     1094.19     69.25 o
  -3   5  18      191.14      156.99     33.83 o
  -2   5  18       61.30       54.18     30.13 o
  -1   5  18     1156.05     1260.17     68.45 o
   0   5  18     1701.69     1856.15     86.95 o
   1   5  18       65.43       35.94     34.62 o
   2   5  18      444.11      443.23     45.72 o
   4   5  18      380.49      343.59     51.54 o
   5   5  18      573.57      532.82     66.07 o
   6   5  18      208.35      223.07     76.12 o
   7   5  18      620.75      538.37     83.52 o
   8   5  18       15.51      -10.57     73.47 o
 -10   6  18      440.71      440.58     62.11 o
  -9   6  18        0.11      -27.49     38.32 o
  -8   6  18       18.67      -31.19     35.94 o
  -7   6  18      278.51      185.80     39.38 o
  -6   6  18      666.04      827.51     57.88 o
  -5   6  18       35.71      -31.98     31.98 o
  -4   6  18      635.23      717.56     53.92 o
  -3   6  18      756.30      765.14     54.18 o
  -2   6  18     1293.74     1471.87     76.38 o
  -1   6  18      253.68      200.87     37.79 o
   0   6  18       30.96       -5.55     36.47 o
   1   6  18     1234.73     1295.85     72.15 o
   2   6  18      973.56      935.08     61.85 o
   3   6  18       99.54      103.87     44.93 o
   4   6  18       92.08       25.11     46.52 o
   5   6  18      883.48      831.21     84.05 o
   6   6  18      536.20      614.75     89.86 o
   7   6  18        3.41      -69.51     69.51 o
  -9   7  18      100.53       49.42     47.04 o
  -8   7  18      876.36      846.81     63.70 o
  -7   7  18        3.18      -33.30     38.32 o
  -6   7  18        2.53       26.43     39.12 o
  -5   7  18      339.32      353.63     45.72 o
  -4   7  18     1642.02     1863.03     92.24 o
  -3   7  18       26.22       -4.23     34.62 o
  -2   7  18        4.58      -21.14     33.30 o
  -1   7  18     1475.72     1497.24     79.55 o
   0   7  18      464.60      529.39     49.95 o
   1   7  18        2.60      -37.53     37.53 o
   2   7  18      182.40      145.89     46.78 o
   3   7  18        9.51       -3.96     47.04 o
   4   7  18       96.30        9.25     48.89 o
   5   7  18       30.31       22.73     61.05 o
   6   7  18       62.20        9.78     73.74 o
  -8   8  18       12.83      -87.22     87.22 o
  -7   8  18      348.52      197.17     49.16 o
  -6   8  18      203.18      261.92     48.37 o
  -5   8  18       13.24        5.55     40.70 o
  -4   8  18      173.96      112.59     40.70 o
  -3   8  18      319.75      273.28     45.99 o
  -2   8  18      453.52      334.86     48.10 o
  -1   8  18       38.33      -25.11     38.85 o
   0   8  18        2.73      -16.39     37.79 o
   1   8  18      463.04      518.29     65.55 o
   2   8  18     1558.28     1615.12     99.64 o
   3   8  18       39.28      -42.82     42.82 o
   4   8  18       27.59      -39.91     48.37 o
   5   8  18      610.06      443.49     92.77 o
  -6   9  18        3.04      -44.14     44.14 o
  -5   9  18       97.49      108.89     47.04 o
  -4   9  18      130.49       62.90     44.14 o
  -3   9  18      102.10       27.22     41.76 o
  -2   9  18      165.07       94.88     46.78 o
  -1   9  18       52.20       60.26     46.52 o
   0   9  18       62.51       -7.40     48.89 o
   1   9  18        2.64      -49.95     49.95 o
   2   9  18       60.26       -3.70     50.74 o
   3   9  18       30.76       18.24     54.18 o
  -2  10  18        1.21      -51.54     75.32 o
  -1  10  18        6.12      -67.40     67.40 o
   0  10  18       25.09     -114.70    114.70 o
 -11   1  19       28.24      -17.71     38.59 o
 -10   1  19        0.14       10.31     39.38 o
  -9   1  19       11.12      -15.33     23.26 o
  -8   1  19       29.53       -0.26     23.79 o
  -7   1  19      225.46      248.17     30.13 o
  -6   1  19       49.15       47.57     24.05 o
  -5   1  19      214.80      190.03     28.02 o
  -4   1  19      547.42      528.33     36.21 o
  -3   1  19      168.33      142.46     30.13 o
  -2   1  19      305.99      314.51     35.94 o
  -1   1  19      285.99      279.63     36.21 o
   0   1  19       86.15       54.45     29.87 o
   1   1  19      124.02       72.95     31.45 o
   2   1  19        0.63       -2.91     33.57 o
   3   1  19      103.81       83.52     36.47 o
   4   1  19        2.04       42.55     37.53 o
   5   1  19       32.99       19.29     60.79 o
   6   1  19       28.64      -55.50     56.56 o
   7   1  19       13.78       20.62     66.34 o
   8   1  19       20.73      -38.32     69.51 o
 -11   2  19       82.24       44.67     46.52 o
 -10   2  19        0.70      -42.82     42.82 o
  -9   2  19       18.10      107.30     50.74 o
  -8   2  19        1.36      -16.39     33.30 o
  -7   2  19       15.71      -30.92     30.92 o
  -6   2  19      213.60      222.80     37.53 o
  -5   2  19        0.20      -29.87     29.87 o
  -4   2  19      238.51      231.79     38.06 o
  -3   2  19       42.25       92.77     32.24 o
  -2   2  19      485.80      581.19     49.16 o
  -1   2  19     1206.93     1221.84     71.89 o
   0   2  19      147.37      200.87     37.79 o
   1   2  19      303.10      325.35     42.29 o
   2   2  19       51.21      -21.14     34.09 o
   3   2  19       91.22       51.27     45.99 o
   4   2  19      478.00      579.34     61.58 o
   5   2  19      344.81      547.36     78.50 o
   6   2  19      167.12      185.54     96.20 o
   7   2  19       10.27      -83.52     83.52 o
   8   2  19        8.17      -72.95     95.68 o
 -11   3  19       19.50        8.72     49.95 o
 -10   3  19       28.98        6.87     47.84 o
  -9   3  19       94.40       38.32     36.21 o
  -8   3  19        2.28      -27.75     32.51 o
  -7   3  19       60.92       25.37     31.98 o
  -6   3  19      334.75      320.86     37.53 o
  -5   3  19      516.92      543.13     43.87 o
  -4   3  19      210.03      203.51     38.32 o
  -3   3  19       12.73      -11.36     31.19 o
  -2   3  19        5.11       13.21     31.98 o
  -1   3  19       14.82      -27.75     32.24 o
   0   3  19      846.50      819.85     59.47 o
   1   3  19        1.04      -30.13     30.13 o
   2   3  19      197.26      199.28     38.59 o
   3   3  19        8.18      -11.89     33.57 o
   4   3  19       32.63        3.17     40.17 o
   5   3  19      244.94      204.30     67.40 o
   6   3  19      245.59      199.81    113.38 o
   7   3  19      130.12      140.34    100.17 o
   8   3  19        0.25        4.49    105.19 o
 -10   4  19       80.29       49.16     53.39 o
  -9   4  19        0.08       -5.02     42.02 o
  -8   4  19      696.94      681.62     56.56 o
  -7   4  19      889.45      892.26     58.15 o
  -6   4  19       16.13        8.72     30.39 o
  -5   4  19       22.28      -17.71     28.28 o
  -4   4  19      661.26      719.94     46.25 o
  -3   4  19     1275.07     1435.39     67.40 o
  -2   4  19      326.74      310.02     35.15 o
  -1   4  19       11.32      -22.20     28.28 o
   0   4  19     2647.91     2524.30     95.94 o
   1   4  19      644.55      713.34     47.84 o
   2   4  19        1.58      -16.39     30.39 o
   3   4  19       65.37       11.89     33.04 o
   4   4  19      362.93      350.19     43.61 o
   5   4  19      748.03      731.31     77.70 o
   6   4  19        0.33       39.91     67.40 o
   7   4  19       60.69      158.05     75.32 o
   8   4  19      402.28      482.34    135.85 o
 -10   5  19      110.56      102.81     53.65 o
  -9   5  19       28.11      -35.15     38.59 o
  -8   5  19       33.09       65.28     37.53 o
  -7   5  19        9.68      -33.57     33.57 o
  -6   5  19      426.63      454.06     47.04 o
  -5   5  19      895.41      892.26     57.88 o
  -4   5  19       45.11       42.55     31.72 o
  -3   5  19        3.90      -15.06     29.34 o
  -2   5  19      707.65      701.44     47.31 o
  -1   5  19      474.50      458.29     41.49 o
   0   5  19       69.42       18.24     35.15 o
   1   5  19        3.74      -19.82     34.36 o
   2   5  19      460.84      388.52     45.46 o
   3   5  19      347.46      334.07     44.40 o
   4   5  19      147.93       83.78     46.25 o
   5   5  19        1.41       24.84     58.15 o
   6   5  19      443.88      393.80     90.65 o
   7   5  19       30.72       79.29     72.68 o
  -9   6  19       35.63      -37.00     42.29 o
  -8   6  19       15.76      -27.75     39.38 o
  -7   6  19       88.27       62.90     38.85 o
  -6   6  19        7.34       -9.78     35.68 o
  -5   6  19      144.31      105.98     37.27 o
  -4   6  19      395.22      343.85     42.82 o
  -3   6  19      748.54      763.82     55.50 o
  -2   6  19       64.97       21.41     34.89 o
  -1   6  19        5.31       -6.87     33.83 o
   0   6  19      586.43      623.21     53.65 o
   1   6  19      543.15      470.18     48.89 o
   2   6  19       48.58       33.04     39.64 o
   3   6  19       76.03      -27.75     44.40 o
   4   6  19      199.21      282.53     54.71 o
   5   6  19      467.31      505.07     92.50 o
   6   6  19       28.64     -104.13    104.13 o
  -8   7  19        2.15      -13.21     40.17 o
  -7   7  19        1.04      -36.74     43.87 o
  -6   7  19      214.53      205.89     45.46 o
  -5   7  19      489.81      506.92     55.50 o
  -4   7  19       88.20       93.83     38.59 o
  -3   7  19       33.90      -22.20     36.47 o
  -2   7  19      234.20      142.46     41.23 o
  -1   7  19       27.14      -35.15     35.15 o
   0   7  19      206.30      212.23     44.93 o
   1   7  19       33.20       29.34     47.31 o
   2   7  19      307.11      244.21     56.56 o
   3   7  19      982.68      767.78     85.63 o
   4   7  19       60.97        6.34     48.89 o
   5   7  19       10.98       91.71     79.02 o
  -7   8  19       40.32      -76.12     97.00 o
  -6   8  19      564.80      637.22     59.73 o
  -5   8  19      219.69      272.49     47.57 o
  -4   8  19      154.03      145.36     46.78 o
  -3   8  19       53.83       36.74     40.44 o
  -2   8  19      354.69      283.06     48.89 o
  -1   8  19      274.42      369.49     50.74 o
   0   8  19       99.19      -33.83     41.23 o
   1   8  19        0.62      -48.10     48.10 o
   2   8  19      601.05      549.74     64.75 o
   3   8  19      283.09      185.80     58.41 o
   4   8  19       94.93        9.51     61.85 o
  -4   9  19       63.94       66.87     51.01 o
  -3   9  19       33.28      -16.39     44.14 o
  -2   9  19      160.20       83.52     49.16 o
  -1   9  19       12.81      -13.48     46.25 o
   0   9  19      904.78      834.38     77.17 o
   1   9  19       50.94       57.62     56.30 o
 -11   0  20      597.80      649.38     75.32 o
 -10   0  20       59.67       95.94     40.17 o
  -9   0  20     1036.30      989.00     68.98 o
  -8   0  20        5.66      -14.80     34.89 o
  -7   0  20     3188.55     3415.24    169.68 o
  -6   0  20      475.49      629.55     60.52 o
  -5   0  20       96.86      100.43     38.59 o
  -4   0  20      577.07      635.37     57.88 o
  -3   0  20     2761.35     2820.84    143.51 o
  -2   0  20     1246.99     1406.85     91.71 o
  -1   0  20      633.93      711.22     78.76 o
   0   0  20     1300.62     1525.25    118.40 o
   1   0  20     3953.39     3899.69    236.81 o
   2   0  20       11.94      -48.37     48.37 o
   3   0  20      233.23      252.14     58.94 o
   4   0  20      593.43      639.60     79.82 o
   5   0  20     3662.99     3848.16    332.75 o
   6   0  20       36.18      -13.74     94.62 o
   7   0  20       81.64       57.88    103.87 o
   8   0  20      211.30      241.30    111.53 o
 -11   1  20      452.05      565.07     64.75 o
 -10   1  20       21.25      -20.62     42.55 o
  -9   1  20     2064.24     2165.12     93.03 o
  -8   1  20      103.15       89.33     26.96 o
  -7   1  20      986.32     1057.98     55.50 o
  -6   1  20      943.76     1048.99     57.09 o
  -5   1  20      910.07     1086.52     56.03 o
  -4   1  20      310.12      299.71     40.44 o
  -3   1  20       32.68      -18.77     30.92 o
  -2   1  20       66.47       52.07     31.72 o
  -1   1  20     5025.77     5102.51    188.97 o
   0   1  20      354.81      305.79     38.59 o
   1   1  20      836.71      790.51     60.00 o
   2   1  20        2.09       -4.76     35.94 o
   3   1  20     2345.28     2261.32    106.25 o
   4   1  20      294.04      320.06     47.31 o
   5   1  20       16.54      -14.54     61.05 o
   6   1  20     1093.00     1115.07    111.00 o
   7   1  20      692.76      809.28    101.75 o
   8   1  20        6.63      -35.15     74.80 o
 -11   2  20      547.44      451.95    131.36 o
 -10   2  20       47.34       65.02     46.25 o
  -9   2  20      734.22      804.78     55.50 o
  -8   2  20        0.18       21.14     31.98 o
  -7   2  20      858.39     1052.43     66.34 o
  -6   2  20       70.09      -35.15     35.15 o
  -5   2  20      198.84      201.13     38.32 o
  -4   2  20        0.92      -30.66     30.66 o
  -3   2  20     1207.07     1418.48     79.82 o
  -2   2  20      288.74      238.92     39.91 o
  -1   2  20      887.78      867.95     61.58 o
   0   2  20        4.62       16.39     34.36 o
   1   2  20     1978.15     2055.43    104.13 o
   2   2  20        2.60      -12.69     35.94 o
   3   2  20     1563.24     1478.47     99.90 o
   4   2  20       15.96       31.98     48.10 o
   5   2  20      972.89     1478.47    127.66 o
   6   2  20       61.81      -85.90     85.90 o
   7   2  20      382.56      338.83    122.63 o
   8   2  20       42.97      -26.96     99.90 o
 -10   3  20       22.02       -6.87     51.27 o
  -9   3  20      438.65      485.51     58.15 o
  -8   3  20       52.53        6.34     38.59 o
  -7   3  20       14.17       14.80     34.36 o
  -6   3  20       37.82       29.60     33.04 o
  -5   3  20     1474.88     1695.46     81.93 o
  -4   3  20      233.19      161.22     35.68 o
  -3   3  20     1094.98     1147.58     70.57 o
  -2   3  20        0.29      -30.39     30.39 o
  -1   3  20      149.49      114.44     38.59 o
   0   3  20     1410.33     1504.11     76.65 o
   1   3  20     1810.82     1833.16     84.31 o
   2   3  20        5.11      -34.09     34.09 o
   3   3  20     1012.23     1023.62     62.11 o
   4   3  20        6.78      -12.95     44.93 o
   5   3  20       12.04      214.87     71.62 o
   6   3  20      269.76      418.38    115.76 o
   7   3  20      606.03      498.46    134.53 o
 -10   4  20       18.33       -4.76     54.18 o
  -9   4  20      471.73      609.20     59.47 o
  -8   4  20      140.81       61.85     37.79 o
  -7   4  20       32.57       29.07     37.00 o
  -6   4  20      152.87       52.33     35.42 o
  -5   4  20     1156.41     1296.11     71.36 o
  -4   4  20      126.88       79.82     34.89 o
  -3   4  20     1985.50     2089.26     95.15 o
  -2   4  20        6.71      -20.62     33.30 o
  -1   4  20      494.97      471.24     48.89 o
   0   4  20      690.73      748.22     56.30 o
   1   4  20     1392.52     1659.52     83.52 o
   2   4  20      200.47      162.01     39.12 o
   3   4  20      956.72     1055.60     66.60 o
   4   4  20      308.87      244.74     48.10 o
   5   4  20      373.36      288.88    119.46 o
   6   4  20      178.46      361.56    117.61 o
   7   4  20      358.79      271.43    115.50 o
  -9   5  20      138.46       87.48     47.31 o
  -8   5  20       95.88      -42.82     42.82 o
  -7   5  20      227.65      201.13     45.46 o
  -6   5  20      100.90       58.67     36.47 o
  -5   5  20      386.69      407.55     45.72 o
  -4   5  20       24.46       -2.11     34.09 o
  -3   5  20     1791.19     1885.76     82.20 o
  -2   5  20       85.27        3.70     32.77 o
  -1   5  20      593.21      571.41     48.89 o
   0   5  20      226.21      185.54     40.44 o
   1   5  20     1175.33     1237.44     70.83 o
   2   5  20        2.05      -19.03     38.32 o
   3   5  20      237.62      155.67     49.69 o
   4   5  20      255.97      236.28     51.80 o
   5   5  20      476.23      468.86     92.77 o
   6   5  20        1.48      -55.24     67.40 o
  -8   6  20      142.55      131.62     44.40 o
  -7   6  20      379.09      361.56     49.42 o
  -6   6  20       12.83      -10.04     39.38 o
  -5   6  20     1301.01     1284.48     75.32 o
  -4   6  20       31.57      -40.44     40.44 o
  -3   6  20      168.54      126.07     39.64 o
  -2   6  20      161.56       93.30     35.68 o
  -1   6  20      827.83      831.48     60.79 o
   0   6  20       47.04      -39.91     39.91 o
   1   6  20       41.88       -3.44     42.29 o
   2   6  20       43.14      -11.89     40.44 o
   3   6  20      525.67      445.34     70.30 o
   4   6  20       39.22       17.18     53.39 o
   5   6  20       35.92      -48.89     71.62 o
  -7   7  20      623.68      624.00     65.28 o
  -6   7  20       16.23      -24.05     41.76 o
  -5   7  20       75.79       41.49     41.76 o
  -4   7  20      508.09      463.84     52.33 o
  -3   7  20      822.90      801.61     62.64 o
  -2   7  20       73.11      147.74     45.46 o
  -1   7  20        1.30        6.34     41.76 o
   0   7  20      397.08      354.16     50.74 o
   1   7  20      482.04      415.21     52.86 o
   2   7  20       92.42       78.23     49.69 o
   3   7  20      108.53      -15.06     52.07 o
   4   7  20      331.85      258.48     61.85 o
  -5   8  20      662.52      741.62     64.75 o
  -4   8  20       69.54       73.21     45.72 o
  -3   8  20        1.16      -42.29     42.29 o
  -2   8  20        1.29        4.49     45.72 o
  -1   8  20      708.16      698.01     60.79 o
   0   8  20       36.67       -9.25     44.40 o
   1   8  20        3.30        5.55     52.86 o
   2   8  20       77.68       75.32     61.58 o
 -10   1  21       33.98      -40.97     43.34 o
  -9   1  21        6.97      -28.28     28.28 o
  -8   1  21      483.84      412.57     49.42 o
  -7   1  21      220.05      201.13     33.30 o
  -6   1  21      151.99      142.72     31.45 o
  -5   1  21     1050.22     1241.66     72.95 o
  -4   1  21      236.86      175.76     40.44 o
  -3   1  21      151.11      143.78     37.00 o
  -2   1  21      153.62       86.95     35.42 o
  -1   1  21       41.22       19.82     33.57 o
   0   1  21       10.91      -19.82     35.15 o
   1   1  21        0.47      -36.21     36.21 o
   2   1  21       28.49       11.36     44.14 o
   3   1  21        3.37        6.61     44.40 o
   4   1  21       37.41       -3.17     47.57 o
   6   1  21       44.54      -14.01    102.81 o
   7   1  21       23.79       28.28     99.64 o
 -10   2  21        6.74      -49.16     49.16 o
  -9   2  21        4.75       11.10     35.94 o
  -8   2  21      238.67      267.20     38.59 o
  -7   2  21      309.14      339.36     45.19 o
  -6   2  21       75.10       16.91     35.68 o
  -5   2  21      108.64       84.05     38.32 o
  -4   2  21      693.31      748.22     66.34 o
  -3   2  21        1.05      -33.04     33.04 o
  -2   2  21       20.42       13.48     34.09 o
  -1   2  21        2.03      -19.29     34.09 o
   0   2  21       35.67      -29.07     35.42 o
   1   2  21       75.62        5.81     39.12 o
   2   2  21        9.71      -14.80     42.82 o
   3   2  21        5.09      -43.08     43.08 o
   4   2  21       15.57      -48.10     48.10 o
   5   2  21       69.79       28.54     93.03 o
   6   2  21       90.27       20.09    103.34 o
   7   2  21       37.19      -74.80     99.38 o
  -9   3  21       38.95       -1.32     39.64 o
  -8   3  21      535.83      577.75     50.22 o
  -7   3  21       91.14       99.90     36.21 o
  -6   3  21        7.27      -29.07     33.04 o
  -5   3  21      428.49      506.92     46.78 o
  -4   3  21      319.37      338.56     40.70 o
  -3   3  21       23.39       26.96     31.72 o
  -2   3  21       79.35      -20.62     31.19 o
  -1   3  21     1104.90     1411.87     91.98 o
   0   3  21      899.44      983.98     61.85 o
   1   3  21      190.36      189.24     38.59 o
   2   3  21       41.76       51.80     37.27 o
   3   3  21      243.86      252.14     49.69 o
   4   3  21      382.67      407.81     53.92 o
   5   3  21       13.60      -40.44     91.98 o
   6   3  21        2.61      -92.50     92.50 o
  -9   4  21       15.61      -41.76     41.76 o
  -8   4  21      515.08      445.08     49.95 o
  -7   4  21      203.52      121.84     42.29 o
  -6   4  21      114.67        6.61     35.94 o
  -5   4  21       82.27       39.38     35.94 o
  -4   4  21       42.49       -7.14     33.57 o
  -3   4  21     1185.27     1217.09     69.25 o
  -2   4  21      692.16      718.09     54.71 o
  -1   4  21      417.96      372.92     45.46 o
   0   4  21       56.08       42.82     37.00 o
   1   4  21        5.77      -35.94     35.94 o
   2   4  21      273.31      208.53     44.14 o
   3   4  21       89.40       79.29     40.17 o
   4   4  21      125.87      199.81     60.00 o
   5   4  21     1391.98     1503.58    195.58 o
   6   4  21      256.94      200.34    122.63 o
  -8   5  21      458.40      455.91     58.41 o
  -7   5  21       51.78       56.82     51.27 o
  -6   5  21      154.04      156.46     45.46 o
  -5   5  21      336.71      341.21     50.22 o
  -4   5  21     1030.99     1145.20     77.44 o
  -3   5  21        0.50      -33.30     33.30 o
  -2   5  21        1.60      -35.94     35.94 o
  -1   5  21      246.40      292.84     43.87 o
   0   5  21      875.84      880.11     71.10 o
   1   5  21        0.30       13.74     46.78 o
   2   5  21      463.96      315.31     56.56 o
   3   5  21      473.19      506.13     70.57 o
   4   5  21      285.92      231.79     64.22 o
   5   5  21      175.75       54.71    103.87 o
  -7   6  21       88.68       69.25     47.57 o
  -6   6  21      295.61      117.35     49.16 o
  -5   6  21       26.54      -40.44     40.44 o
  -4   6  21      100.67       51.27     40.44 o
  -3   6  21      665.22      692.72     57.62 o
  -2   6  21      533.23      538.37     53.12 o
  -1   6  21       15.43      -17.44     37.00 o
   0   6  21      109.88      112.85     44.40 o
   1   6  21       27.65      -40.70     41.76 o
   2   6  21       16.93        1.59     52.59 o
   3   6  21       11.70      -51.27     51.27 o
   4   6  21        4.69      -50.48     50.48 o
  -6   7  21      167.07      268.79     55.24 o
  -5   7  21       92.63       70.30     43.61 o
  -4   7  21      373.89      356.80     51.80 o
  -3   7  21        1.48      -40.17     40.17 o
  -2   7  21       88.13      107.04     43.08 o
  -1   7  21      140.90      140.34     46.25 o
   0   7  21      314.38      299.18     52.86 o
   1   7  21        1.65      -43.61     43.61 o
   2   7  21      293.59      300.51     59.20 o
   3   7  21        9.50     -120.25    120.25 o
  -3   8  21      127.88       36.47     75.06 o
  -2   8  21      463.60      448.25     56.82 o
  -1   8  21       38.20      -19.03     47.04 o
   0   8  21       17.98       46.25    123.96 o
  -9   0  22       38.99      -45.19     45.19 o
  -8   0  22       73.25       51.80     46.25 o
  -7   0  22       44.89       56.56     45.19 o
  -6   0  22      508.91      538.90     65.81 o
  -5   0  22      993.32     1129.87     96.20 o
  -4   0  22      353.38      314.25     50.48 o
  -3   0  22        6.93       -7.14     39.38 o
  -2   0  22     2221.37     2189.96    150.38 o
  -1   0  22     2369.88     2405.36    159.90 o
   0   0  22       22.21      -39.38     59.47 o
   1   0  22      176.44       55.77     54.97 o
   2   0  22     1732.44     1981.69    152.23 o
   3   0  22      146.62      115.76     66.07 o
   4   0  22       44.68      115.50     67.66 o
   5   0  22      344.31      492.65    129.24 o
   6   0  22      605.52      514.85    121.05 o
  -9   1  22       55.33        1.59     45.19 o
  -8   1  22      284.06      341.21     47.84 o
  -7   1  22      225.23      226.24     43.08 o
  -6   1  22        9.87       62.90     36.74 o
  -5   1  22      122.53      123.16     39.91 o
  -4   1  22     2186.13     2142.65    102.81 o
  -3   1  22     1652.91     1862.23     98.32 o
  -2   1  22       12.02      -21.67     34.36 o
  -1   1  22       30.26        6.34     36.74 o
   0   1  22     1399.37     1567.01    103.87 o
   1   1  22      451.80      345.70     53.65 o
   2   1  22     1434.39     1376.72    100.17 o
   3   1  22       45.38      -23.79     49.69 o
   4   1  22     1426.01     1581.81    111.00 o
   5   1  22      170.32      219.37    112.85 o
   6   1  22       24.57      -33.83    115.76 o
  -9   2  22       43.33        6.87     38.59 o
  -8   2  22       50.98       58.41     36.74 o
  -7   2  22      142.56       54.18     40.17 o
  -6   2  22      145.77      151.71     41.23 o
  -5   2  22      354.13      332.75     44.40 o
  -4   2  22      757.17      927.94     70.83 o
  -3   2  22      129.24       67.40     39.12 o
  -2   2  22     1135.39     1250.92     77.17 o
  -1   2  22      679.77      565.07     54.97 o
   0   2  22      236.68      270.38     47.04 o
   1   2  22      136.05       33.57     38.06 o
   2   2  22      586.04      495.56     65.02 o
   3   2  22       26.04      -44.93     44.93 o
   4   2  22      237.13      293.10     53.39 o
   5   2  22       68.74       40.70    102.02 o
   6   2  22      883.21      958.34    164.13 o
  -9   3  22      133.20      268.26    126.86 o
  -8   3  22      242.05      231.79     45.19 o
  -7   3  22       26.01       59.47     42.82 o
  -6   3  22     1330.43     1369.85     82.99 o
  -5   3  22      326.58      338.56     45.19 o
  -4   3  22     1267.45     1405.26     84.31 o
  -3   3  22       35.12       -9.25     33.04 o
  -2   3  22      298.96      360.24     44.14 o
  -1   3  22      438.30      413.36     45.99 o
   0   3  22     2340.21     2349.86    101.49 o
   1   3  22      263.08      197.17     50.48 o
   2   3  22      823.73      692.19     55.50 o
   3   3  22       21.59       15.06     42.02 o
   4   3  22      331.10      411.25     68.19 o
   5   3  22       16.44     -111.27    111.27 o
  -8   4  22       10.98      -11.89     39.91 o
  -7   4  22       24.97       37.27     43.34 o
  -6   4  22      680.96      801.88     60.26 o
  -5   4  22      480.38      461.99     48.63 o
  -4   4  22     1030.95     1028.64     73.47 o
  -3   4  22      138.56      140.87     40.97 o
  -2   4  22      580.58      628.50     53.92 o
  -1   4  22       79.48      -27.49     36.21 o
   0   4  22     1663.40     1701.80     87.75 o
   1   4  22       44.27      -39.91     40.44 o
   2   4  22      250.50      218.04     45.46 o
   3   4  22       24.42       -5.81     42.82 o
   4   4  22      269.72      304.21     67.13 o
   5   4  22       74.83      187.12    114.70 o
  -7   5  22       74.10       -8.46     44.67 o
  -6   5  22      149.17       57.09     45.46 o
  -5   5  22      361.31      292.84     50.48 o
  -4   5  22      290.64      281.21     51.27 o
  -3   5  22       61.04       16.12     37.00 o
  -2   5  22      794.77      775.71     60.00 o
  -1   5  22       63.48        5.29     40.17 o
   0   5  22      332.97      292.05     52.07 o
   1   5  22       58.56      -44.40     44.40 o
   2   5  22      655.63      677.66     66.87 o
   3   5  22       73.16      -11.63     57.35 o
   4   5  22        2.72       -2.38     64.22 o
  -6   6  22        2.30        4.76     48.63 o
  -5   6  22       62.43       68.98     49.95 o
  -4   6  22      612.71      547.09     62.37 o
  -3   6  22      295.41      294.16     53.39 o
  -2   6  22        3.26      -45.46     45.46 o
  -1   6  22        1.48      -44.40     44.40 o
   0   6  22      848.80      727.87     69.77 o
   1   6  22      132.07       44.14     53.12 o
   2   6  22       47.71      -29.34     60.79 o
   3   6  22        1.29     -104.66    104.66 o
  -4   7  22       13.61      -85.90    100.96 o
  -3   7  22       44.95      -12.95     43.61 o
  -2   7  22      791.98      707.52     62.37 o
  -1   7  22      357.41      352.57     53.65 o
   0   7  22        4.46      -13.48     48.10 o
  -8   1  23      164.87      143.51     43.08 o
  -7   1  23      186.21       90.13     40.70 o
  -6   1  23      159.78      162.01     43.08 o
  -5   1  23       34.25        8.46     38.06 o
  -4   1  23        0.15       -5.29     35.94 o
  -3   1  23       10.40      -35.68     35.68 o
  -2   1  23       41.50       17.44     37.79 o
  -1   1  23      572.85      594.14     72.68 o
   0   1  23      704.05      781.52     74.27 o
   1   1  23      184.89      165.98     53.92 o
   2   1  23       98.66       54.97     51.01 o
   3   1  23       82.98       -2.64     53.65 o
   4   1  23       11.45      -48.63    115.50 o
   5   1  23       32.08       78.76    105.72 o
  -8   2  23        3.49      -32.24     39.12 o
  -7   2  23       18.86       -4.23     42.29 o
  -6   2  23        8.55      -19.56     40.17 o
  -5   2  23      282.63      279.89     47.04 o
  -4   2  23        0.41      -38.06     38.06 o
  -3   2  23        2.72      -37.27     37.27 o
  -2   2  23      141.27      152.50     43.87 o
  -1   2  23       77.99       13.74     42.29 o
   0   2  23        9.24       88.01     44.67 o
   1   2  23      304.50      101.75     46.52 o
   2   2  23       24.41      -42.55     46.78 o
   3   2  23       70.42       41.49     51.80 o
   4   2  23      103.43      232.32     73.21 o
  -7   3  23       87.14      110.74     42.29 o
  -6   3  23        9.40       10.04     39.12 o
  -5   3  23      106.33      112.06     39.12 o
  -4   3  23      162.36      143.51     39.91 o
  -3   3  23      240.49      192.67     43.87 o
  -2   3  23      606.40      610.26     52.59 o
  -1   3  23      104.07       41.49     39.12 o
   0   3  23       80.27       75.85     44.93 o
   1   3  23      429.16      342.00     53.39 o
   2   3  23       24.01       49.95     47.57 o
   3   3  23       40.58       -8.99     47.57 o
   4   3  23      134.55      248.17     90.92 o
  -7   4  23       25.22      -42.55     46.25 o
  -6   4  23      447.74      405.17     60.52 o
  -5   4  23      209.90      112.59     42.02 o
  -4   4  23      154.48      104.93     41.23 o
  -3   4  23       20.06      -11.10     39.12 o
  -2   4  23        6.99      -14.54     39.38 o
  -1   4  23      424.42      521.99     55.50 o
   0   4  23       25.07      -13.21     40.70 o
   1   4  23      107.21      102.02     43.34 o
   2   4  23       69.01       23.52     43.87 o
   3   4  23       62.17      -50.74     50.74 o
  -6   5  23        0.36      -65.81     96.47 o
  -5   5  23        9.50       35.42     47.57 o
  -4   5  23        0.57      -45.72     45.72 o
  -3   5  23      667.14      607.09     62.64 o
  -2   5  23      307.08      188.71     47.57 o
  -1   5  23       11.10      -48.10     48.10 o
   0   5  23      562.90      579.34     64.49 o
   1   5  23      139.57       72.42     52.86 o
   2   5  23       73.72      -11.63     51.80 o
  -4   6  23      170.48       -2.91    108.10 o
  -3   6  23      119.23       31.45     48.89 o
  -2   6  23      168.10       40.17     49.95 o
  -1   6  23      792.40      847.86     77.97 o
   0   6  23      133.34       39.91     54.18 o
  -7   0  24       35.69      -11.10     49.69 o
  -6   0  24      245.53      319.53     64.49 o
  -5   0  24      678.46      667.61     79.82 o
  -4   0  24      944.65     1163.70    162.28 o
  -3   0  24       60.77       47.04     81.40 o
  -2   0  24       26.11      104.40     91.45 o
  -1   0  24      830.65      835.97    139.81 o
   0   0  24      913.87      921.87    151.44 o
   1   0  24       13.16      -50.74     79.82 o
   2   0  24       19.51      -83.78     83.78 o
   3   0  24      146.77       93.56     99.90 o
  -7   1  24       69.85       -3.44     47.04 o
  -6   1  24      899.38     1061.15     75.06 o
  -5   1  24      176.76       87.48     44.14 o
  -4   1  24      342.83      354.69     49.69 o
  -3   1  24      422.08      533.61     55.24 o
  -2   1  24     1664.45     1868.31    120.25 o
  -1   1  24       46.21      139.28     52.33 o
   0   1  24      170.06      103.87     54.45 o
   1   1  24     1588.16     1671.41    124.22 o
   2   1  24     1155.27     1291.88     99.64 o
   3   1  24       11.70      -55.24     55.24 o
  -7   2  24       88.76       62.37    116.55 o
  -6   2  24      229.22      274.08     51.54 o
  -5   2  24      714.58      701.71     63.17 o
  -4   2  24      945.75     1168.98     77.70 o
  -3   2  24      135.78      136.64     46.78 o
  -2   2  24      258.48      117.08     44.14 o
  -1   2  24      780.85      962.04     77.17 o
   0   2  24       93.08      -38.85     51.54 o
   1   2  24     1181.73      976.58     94.62 o
   2   2  24      451.63      381.38     67.92 o
   3   2  24      424.47      473.35     62.64 o
  -6   3  24       74.17       92.77     43.61 o
  -5   3  24      267.05      223.59     45.19 o
  -4   3  24      456.01      449.04     50.48 o
  -3   3  24      234.17      372.13     54.45 o
  -2   3  24      581.63      673.96     59.73 o
  -1   3  24      470.09      474.41     52.86 o
   0   3  24      143.45       36.47     42.02 o
   1   3  24      136.86       46.78     43.08 o
   2   3  24      426.73      354.95     58.15 o
  -5   4  24      159.31       50.48     44.40 o
  -4   4  24      161.60      133.47     44.40 o
  -3   4  24      340.29      358.91     51.80 o
  -2   4  24      156.60      186.86     47.84 o
  -1   4  24      631.91      599.42     59.20 o
   0   4  24       56.97       36.74     45.72 o
   1   4  24      135.52       75.59     47.31 o
  -3   5  24       42.53      -62.90    114.18 o
  -2   5  24       44.34       61.85     60.52 o
  -1   5  24      252.05      266.15     78.76 o
  -5   1  25       68.67       -8.19     47.31 o
  -4   1  25        0.02       41.76     49.16 o
  -3   1  25      133.45      225.18     53.92 o
  -2   1  25        7.44       25.64     53.39 o
  -1   1  25       26.45      -50.22     50.22 o
   0   1  25      175.93       38.32     53.65 o
   1   1  25      563.88      459.61     70.30 o
  -5   2  25        0.23     -104.66    104.66 o
  -4   2  25      162.17      114.18     48.89 o
  -3   2  25       15.32        5.29     43.87 o
  -2   2  25       18.80      -39.91     42.55 o
  -1   2  25       31.32      -33.30     46.52 o
   0   2  25      220.05      134.79     61.05 o
   1   2  25      761.94      491.59    119.20 o
  -4   3  25       25.00     -103.34    103.34 o
  -3   3  25       13.02      -26.43     40.17 o
  -2   3  25      247.24      182.36     47.57 o
  -1   3  25       58.18      -15.86     44.14 o
   0   3  25        0.06      -69.77    116.82 o
 
